# Supplementary material for: Crystal structure of [2,6-bis(adamantan-1-yl)-4-tert-butylphenolato-κO]dimethylaluminium(III)
Source: Acta Crystallogr Sect E Struct Rep Online. 2014 Sep 24;70(Pt 10):m352. doi: 10.1107/S1600536814020492 (PMC4257224; doi:10.1107/S1600536814020492)
Supplement: Supplementary file 1 [file e-70-0m352-sup1.cif]

##############################################################################
#                                                                            #
# This CIF contains the data in a paper accepted for publication in          #
# Acta Crystallographica Section E. It conforms to the requirements of       #
# Notes for Authors for Acta Crystallographica Section E, and has been       #
# peer reviewed under the auspices of the IUCr Commission on Journals.       #
#                                                                            #
# Full details of the Crystallographic Information File format               #
# are given in the paper "The Crystallographic Information File (CIF):       #
# a New Standard Archive File for Crystallography" by S. R. Hall, F. H.      #
# Allen and I. D. Brown [Acta Cryst. (1991), A47, 655-685].                  #
#                                                                            #
# The current version of the core CIF dictionary is obtainable from          #
# ftp://ftp.iucr.org/pub/cif_core.dic.                                       #
#                                                                            #
# Software is freely available for graphical display of the structure(s)     #
# in this CIF. For information consult the CIF software page                 #
# http://www.iucr.org/resources/cif/software.                                #
#                                                                            #
# This file may be used for bona fide research purposes within the           #
# scientific community so long as proper attribution is given to the journal # 
# article from which it was obtained.                                        #
#                                                                            #
##############################################################################
data_I
_audit_creation_method     SHELXL-97
_database_code_depnum_ccdc_archive     'CCDC 1019044'
_chemical_name_systematic     ?
_chemical_name_common     ?
_chemical_formula_moiety     'C32 H47 Al O'
_chemical_formula_sum     'C32 H47 Al O'
_chemical_formula_iupac     '[Al (C30 H41 O) (C H3)2]'
_chemical_formula_weight     474.68
_chemical_melting_point     ?
_symmetry_cell_setting     monoclinic
_symmetry_space_group_name_H-M     'P 21/n'
_symmetry_space_group_name_hall     '-P 2yn'
loop_
    _symmetry_equiv_pos_as_xyz
    'x, y, z'
    '-x+1/2, y+1/2, -z+1/2'
    '-x, -y, -z'
    'x-1/2, -y-1/2, z-1/2'
_cell_length_a     7.266(4)
_cell_length_b     20.930(10)
_cell_length_c     18.200(9)
_cell_angle_alpha     90.00
_cell_angle_beta     95.038(6)
_cell_angle_gamma     90.00
_cell_volume     2757(2)
_cell_formula_units_Z     4
_cell_measurement_reflns_used     4930
_cell_measurement_theta_min     2.2
_cell_measurement_theta_max     25.2
_cell_measurement_temperature     293(2)
_exptl_crystal_description     block
_exptl_crystal_colour     colorless
_exptl_crystal_size_max     0.35
_exptl_crystal_size_mid     0.29
_exptl_crystal_size_min     0.21
_exptl_crystal_density_diffrn     1.144
_exptl_crystal_density_meas     ?
_exptl_crystal_density_method     'not measured'
_exptl_crystal_F_000     1040
_exptl_absorpt_coefficient_mu     0.096
_exptl_absorpt_correction_type     none
_exptl_absorpt_process_details     ?
_exptl_absorpt_correction_T_min     ?
_exptl_absorpt_correction_T_max     ?
_exptl_special_details     ?
_diffrn_ambient_temperature     293(2)
_diffrn_radiation_type     MoK\a
_diffrn_radiation_wavelength     0.71073
_diffrn_radiation_source     'fine-focus sealed tube'
_diffrn_radiation_monochromator     graphite
_diffrn_measurement_device_type     'Bruker SMART 1000'
_diffrn_measurement_method     'phi and omega'
_diffrn_detector_area_resol_mean     ?
_diffrn_reflns_number     14027
_diffrn_reflns_av_R_equivalents     0.0914
_diffrn_reflns_av_sigmaI/netI     0.1179
_diffrn_reflns_theta_min     2.25
_diffrn_reflns_theta_max     25.20
_diffrn_reflns_theta_full     25.20
_diffrn_measured_fraction_theta_max     0.992
_diffrn_measured_fraction_theta_full     0.992
_diffrn_reflns_limit_h_min     -8
_diffrn_reflns_limit_h_max     8
_diffrn_reflns_limit_k_min     -22
_diffrn_reflns_limit_k_max     25
_diffrn_reflns_limit_l_min     -21
_diffrn_reflns_limit_l_max     18
_diffrn_standards_number     ?
_diffrn_standards_interval_count     ?
_diffrn_standards_interval_time     ?
_diffrn_standards_decay_%     ?
_refine_special_details
;
 Refinement of F^2^ against ALL reflections.  The weighted R-factor wR and
 goodness of fit S are based on F^2^, conventional R-factors R are based
 on F, with F set to zero for negative F^2^. The threshold expression of
 F^2^ > 2sigma(F^2^) is used only for calculating R-factors(gt) etc. and is
 not relevant to the choice of reflections for refinement.  R-factors based
 on F^2^ are statistically about twice as large as those based on F, and R-
 factors based on ALL data will be even larger.
;
_reflns_number_total     4930
_reflns_number_gt     2380
_reflns_threshold_expression     >2sigma(I)
_refine_ls_structure_factor_coef     Fsqd
_refine_ls_matrix_type     full
_refine_ls_R_factor_all     0.1684
_refine_ls_R_factor_gt     0.0799
_refine_ls_wR_factor_gt     0.1938
_refine_ls_wR_factor_ref     0.2190
_refine_ls_goodness_of_fit_ref     1.001
_refine_ls_restrained_S_all     1.001
_refine_ls_number_reflns     4930
_refine_ls_number_parameters     312
_refine_ls_number_restraints     0
_refine_ls_hydrogen_treatment     constr
_refine_ls_weighting_scheme     calc
_refine_ls_weighting_details
         'calc w=1/[\s^2^(Fo^2^)+(0.1040P)^2^+0.0000P] where P=(Fo^2^+2Fc^2^)/3'
_atom_sites_solution_hydrogens     geom
_atom_sites_solution_primary     direct
_atom_sites_solution_secondary     difmap
_refine_ls_shift/su_max     0.001
_refine_ls_shift/su_mean     0.000
_refine_diff_density_max     0.291
_refine_diff_density_min     -0.282
_refine_ls_extinction_method     none
_refine_ls_extinction_coef     ?
loop_
    _atom_type_symbol
    _atom_type_description
    _atom_type_scat_dispersion_real
    _atom_type_scat_dispersion_imag
    _atom_type_scat_source
    'C' 'C' 0.0033 0.0016
                         'International Tables Vol C Tables 4.2.6.8 and 6.1.1.4'
    'H' 'H' 0.0000 0.0000
                         'International Tables Vol C Tables 4.2.6.8 and 6.1.1.4'
    'O' 'O' 0.0106 0.0060
                         'International Tables Vol C Tables 4.2.6.8 and 6.1.1.4'
    'Al' 'Al' 0.0645 0.0514
                         'International Tables Vol C Tables 4.2.6.8 and 6.1.1.4'
_computing_data_collection     'SMART (Bruker, 2004)'
_computing_cell_refinement     'SAINT (Bruker, 2004)'
_computing_data_reduction     'SAINT (Bruker, 2004)'
_computing_structure_solution     'SHELXS97 (Sheldrick, 2008)'
_computing_structure_refinement     'SHELXL97 (Sheldrick, 2008)'
_computing_molecular_graphics     'SHELXTL (Sheldrick, 2008)'
_computing_publication_material     'publCIF (Westrip, 2010)'
loop_
    _atom_site_type_symbol
    _atom_site_label
    _atom_site_fract_x
    _atom_site_fract_y
    _atom_site_fract_z
    _atom_site_U_iso_or_equiv
    _atom_site_adp_type
    _atom_site_calc_flag
    _atom_site_refinement_flags
    _atom_site_occupancy
    _atom_site_symmetry_multiplicity
    _atom_site_disorder_assembly
    _atom_site_disorder_group
    Al Al1 0.97063(19) 0.19082(6) 0.67409(7) 0.0430(4) Uani d . 1 1 . .
    O O1 0.9966(4) 0.13995(12) 0.74514(14) 0.0392(8) Uani d . 1 1 . .
    C C1 0.9359(5) 0.08875(19) 0.7833(2) 0.0320(10) Uani d . 1 1 . .
    C C2 0.8177(5) 0.09989(18) 0.8396(2) 0.0298(9) Uani d . 1 1 . .
    C C3 0.7622(6) 0.04657(19) 0.8780(2) 0.0370(11) Uani d . 1 1 . .
    H H3 0.6822 0.0529 0.9145 0.044 Uiso calc R 1 1 . .
    C C4 0.8187(6) -0.01472(19) 0.8651(2) 0.0357(10) Uani d . 1 1 . .
    C C5 0.9352(6) -0.02303(18) 0.8104(2) 0.0349(10) Uani d . 1 1 . .
    H H5 0.9733 -0.0643 0.8004 0.042 Uiso calc R 1 1 . .
    C C6 1.0004(5) 0.02757(18) 0.7687(2) 0.0310(10) Uani d . 1 1 . .
    C C7 0.7586(5) 0.16811(19) 0.8619(2) 0.0341(10) Uani d . 1 1 . .
    C C8 0.6387(7) 0.1659(2) 0.9279(2) 0.0482(12) Uani d . 1 1 . .
    H H8A 0.5286 0.1408 0.9147 0.058 Uiso calc R 1 1 . .
    H H8B 0.7074 0.1452 0.9694 0.058 Uiso calc R 1 1 . .
    C C9 0.5826(7) 0.2328(2) 0.9507(3) 0.0600(15) Uani d . 1 1 . .
    H H9 0.5062 0.2296 0.9923 0.072 Uiso calc R 1 1 . .
    C C10 0.4721(7) 0.2658(2) 0.8862(3) 0.0622(15) Uani d . 1 1 . .
    H H10A 0.3603 0.2418 0.8722 0.075 Uiso calc R 1 1 . .
    H H10B 0.4372 0.3084 0.9006 0.075 Uiso calc R 1 1 . .
    C C11 0.5904(6) 0.2695(2) 0.8215(3) 0.0456(12) Uani d . 1 1 . .
    H H11 0.5204 0.2903 0.7797 0.055 Uiso calc R 1 1 . .
    C C12 0.7641(7) 0.3084(2) 0.8445(3) 0.0569(13) Uani d . 1 1 . .
    H H12A 0.8395 0.3119 0.8033 0.068 Uiso calc R 1 1 . .
    H H12B 0.7295 0.3512 0.8586 0.068 Uiso calc R 1 1 . .
    C C13 0.8742(6) 0.2759(2) 0.9094(3) 0.0498(13) Uani d . 1 1 . .
    H H13 0.9859 0.3008 0.9235 0.060 Uiso calc R 1 1 . .
    C C14 0.9288(6) 0.20866(19) 0.8875(2) 0.0395(11) Uani d . 1 1 . .
    H H14A 0.9963 0.1881 0.9293 0.047 Uiso calc R 1 1 . .
    H H14B 1.0098 0.2113 0.8480 0.047 Uiso calc R 1 1 . .
    C C15 0.6429(6) 0.20245(19) 0.7997(2) 0.0397(11) Uani d . 1 1 . .
    H H15A 0.7123 0.2046 0.7567 0.048 Uiso calc R 1 1 . .
    H H15B 0.5314 0.1780 0.7866 0.048 Uiso calc R 1 1 . .
    C C16 0.7573(8) 0.2720(2) 0.9743(3) 0.0655(15) Uani d . 1 1 . .
    H H16A 0.7231 0.3146 0.9892 0.079 Uiso calc R 1 1 . .
    H H16B 0.8267 0.2516 1.0158 0.079 Uiso calc R 1 1 . .
    C C17 1.1379(5) 0.01391(19) 0.7105(2) 0.0329(10) Uani d . 1 1 . .
    C C18 1.1905(6) -0.0569(2) 0.7070(3) 0.0462(12) Uani d . 1 1 . .
    H H18A 1.2437 -0.0706 0.7551 0.055 Uiso calc R 1 1 . .
    H H18B 1.0800 -0.0820 0.6945 0.055 Uiso calc R 1 1 . .
    C C19 1.3288(6) -0.0693(2) 0.6500(3) 0.0518(13) Uani d . 1 1 . .
    H H19 1.3590 -0.1149 0.6494 0.062 Uiso calc R 1 1 . .
    C C20 1.5037(6) -0.0310(2) 0.6697(3) 0.0574(14) Uani d . 1 1 . .
    H H20A 1.5911 -0.0384 0.6333 0.069 Uiso calc R 1 1 . .
    H H20B 1.5604 -0.0446 0.7174 0.069 Uiso calc R 1 1 . .
    C C21 1.4561(6) 0.0396(2) 0.6721(3) 0.0514(13) Uani d . 1 1 . .
    H H21 1.5685 0.0646 0.6849 0.062 Uiso calc R 1 1 . .
    C C22 1.3677(7) 0.0605(2) 0.5973(3) 0.0540(13) Uani d . 1 1 . .
    H H22A 1.4557 0.0555 0.5606 0.065 Uiso calc R 1 1 . .
    H H22B 1.3345 0.1053 0.5992 0.065 Uiso calc R 1 1 . .
    C C23 1.1952(6) 0.0208(2) 0.5751(2) 0.0489(12) Uani d . 1 1 . .
    H H23 1.1412 0.0340 0.5262 0.059 Uiso calc R 1 1 . .
    C C24 1.0574(6) 0.0319(2) 0.6321(2) 0.0421(11) Uani d . 1 1 . .
    H H24A 0.9474 0.0066 0.6191 0.050 Uiso calc R 1 1 . .
    H H24B 1.0215 0.0766 0.6313 0.050 Uiso calc R 1 1 . .
    C C25 1.3198(6) 0.0507(2) 0.7292(2) 0.0407(11) Uani d . 1 1 . .
    H H25A 1.2933 0.0960 0.7320 0.049 Uiso calc R 1 1 . .
    H H25B 1.3748 0.0371 0.7772 0.049 Uiso calc R 1 1 . .
    C C26 1.2439(7) -0.0492(2) 0.5743(3) 0.0574(14) Uani d . 1 1 . .
    H H26A 1.3308 -0.0570 0.5378 0.069 Uiso calc R 1 1 . .
    H H26B 1.1336 -0.0743 0.5610 0.069 Uiso calc R 1 1 . .
    C C27 0.7524(7) -0.0707(2) 0.9104(3) 0.0462(12) Uani d . 1 1 . .
    C C28 0.8381(12) -0.1335(3) 0.8917(4) 0.144(4) Uani d . 1 1 . .
    H H28A 0.9703 -0.1300 0.8983 0.216 Uiso calc R 1 1 . .
    H H28B 0.8008 -0.1443 0.8413 0.216 Uiso calc R 1 1 . .
    H H28C 0.7979 -0.1663 0.9235 0.216 Uiso calc R 1 1 . .
    C C29 0.7941(9) -0.0586(3) 0.9918(3) 0.085(2) Uani d . 1 1 . .
    H H29A 0.7373 -0.0912 1.0193 0.128 Uiso calc R 1 1 . .
    H H29B 0.7463 -0.0176 1.0041 0.128 Uiso calc R 1 1 . .
    H H29C 0.9254 -0.0593 1.0039 0.128 Uiso calc R 1 1 . .
    C C30 0.5433(8) -0.0774(3) 0.8967(3) 0.095(2) Uani d . 1 1 . .
    H H30A 0.5012 -0.1101 0.9282 0.143 Uiso calc R 1 1 . .
    H H30B 0.5114 -0.0889 0.8461 0.143 Uiso calc R 1 1 . .
    H H30C 0.4857 -0.0376 0.9071 0.143 Uiso calc R 1 1 . .
    C C31 1.1617(7) 0.2553(2) 0.6788(3) 0.0731(17) Uani d . 1 1 . .
    H H31A 1.1611 0.2785 0.7244 0.110 Uiso calc R 1 1 . .
    H H31B 1.1390 0.2843 0.6382 0.110 Uiso calc R 1 1 . .
    H H31C 1.2797 0.2353 0.6763 0.110 Uiso calc R 1 1 . .
    C C32 0.7745(7) 0.1835(2) 0.5967(3) 0.0630(15) Uani d . 1 1 . .
    H H32A 0.7100 0.1439 0.6019 0.095 Uiso calc R 1 1 . .
    H H32B 0.8253 0.1843 0.5497 0.095 Uiso calc R 1 1 . .
    H H32C 0.6902 0.2185 0.5996 0.095 Uiso calc R 1 1 . .
loop_
    _atom_site_aniso_label
    _atom_site_aniso_U_11
    _atom_site_aniso_U_22
    _atom_site_aniso_U_33
    _atom_site_aniso_U_12
    _atom_site_aniso_U_13
    _atom_site_aniso_U_23
    Al1 0.0514(9) 0.0344(8) 0.0441(8) -0.0058(7) 0.0088(7) 0.0118(6)
    O1 0.0512(19) 0.0300(16) 0.0392(17) -0.0003(14) 0.0191(14) 0.0105(13)
    C1 0.033(2) 0.031(2) 0.032(2) -0.0034(19) 0.0030(19) 0.0045(18)
    C2 0.032(2) 0.029(2) 0.029(2) -0.0009(18) 0.0062(19) 0.0022(18)
    C3 0.043(3) 0.031(2) 0.039(3) -0.002(2) 0.010(2) 0.0022(19)
    C4 0.040(3) 0.027(2) 0.040(3) -0.006(2) 0.007(2) 0.006(2)
    C5 0.041(3) 0.020(2) 0.043(3) 0.0025(19) 0.006(2) 0.0010(19)
    C6 0.028(2) 0.032(2) 0.033(2) 0.0003(18) 0.0012(19) -0.0025(19)
    C7 0.037(2) 0.031(2) 0.035(2) -0.0041(19) 0.009(2) 0.0008(18)
    C8 0.058(3) 0.034(3) 0.056(3) -0.002(2) 0.022(3) 0.000(2)
    C9 0.077(4) 0.043(3) 0.066(4) 0.001(3) 0.043(3) -0.005(3)
    C10 0.051(3) 0.035(3) 0.103(4) 0.009(2) 0.019(3) -0.012(3)
    C11 0.039(3) 0.034(3) 0.064(3) 0.004(2) 0.004(2) 0.002(2)
    C12 0.067(3) 0.032(3) 0.072(3) 0.000(3) 0.009(3) 0.002(2)
    C13 0.053(3) 0.041(3) 0.054(3) -0.014(2) -0.002(3) -0.007(2)
    C14 0.040(3) 0.042(3) 0.036(3) -0.002(2) 0.002(2) -0.004(2)
    C15 0.034(2) 0.037(3) 0.049(3) 0.000(2) 0.004(2) -0.002(2)
    C16 0.102(4) 0.040(3) 0.055(3) 0.000(3) 0.013(3) -0.013(2)
    C17 0.034(2) 0.032(2) 0.033(2) 0.0006(19) 0.0028(19) -0.0046(19)
    C18 0.049(3) 0.035(3) 0.056(3) 0.003(2) 0.011(2) -0.002(2)
    C19 0.048(3) 0.040(3) 0.070(4) 0.011(2) 0.018(3) -0.004(3)
    C20 0.040(3) 0.062(3) 0.072(4) 0.007(3) 0.012(3) 0.000(3)
    C21 0.036(3) 0.055(3) 0.063(3) -0.009(2) 0.007(2) -0.002(3)
    C22 0.053(3) 0.056(3) 0.057(3) -0.006(3) 0.024(3) -0.005(3)
    C23 0.049(3) 0.060(3) 0.038(3) -0.004(3) 0.006(2) -0.001(2)
    C24 0.038(3) 0.044(3) 0.044(3) 0.005(2) 0.004(2) -0.007(2)
    C25 0.041(3) 0.041(3) 0.040(3) 0.004(2) 0.007(2) 0.001(2)
    C26 0.055(3) 0.060(4) 0.060(3) -0.006(3) 0.022(3) -0.015(3)
    C27 0.061(3) 0.029(3) 0.049(3) -0.008(2) 0.007(2) 0.009(2)
    C28 0.252(10) 0.036(4) 0.166(7) 0.029(5) 0.143(8) 0.035(4)
    C29 0.124(5) 0.062(4) 0.068(4) -0.030(4) -0.002(4) 0.028(3)
    C30 0.086(5) 0.102(5) 0.095(5) -0.048(4) -0.007(4) 0.049(4)
    C31 0.084(4) 0.065(4) 0.070(4) -0.027(3) 0.005(3) 0.020(3)
    C32 0.067(4) 0.058(3) 0.063(3) -0.009(3) -0.002(3) 0.016(3)
_geom_special_details
;
 All esds (except the esd in the dihedral angle between two l.s. planes)
 are estimated using the full covariance matrix.  The cell esds are taken
 into account individually in the estimation of esds in distances, angles
 and torsion angles; correlations between esds in cell parameters are only
 used when they are defined by crystal symmetry.  An approximate (isotropic)
 treatment of cell esds is used for estimating esds involving l.s. planes.
;
loop_
    _geom_bond_atom_site_label_1
    _geom_bond_atom_site_label_2
    _geom_bond_site_symmetry_2
    _geom_bond_distance
    _geom_bond_publ_flag
    Al1 O1 . 1.673(3) ?
    Al1 C32 . 1.920(5) ?
    Al1 C31 . 1.933(5) ?
    O1 C1 . 1.371(4) ?
    C1 C6 . 1.397(5) ?
    C1 C2 . 1.412(5) ?
    C2 C3 . 1.395(5) ?
    C2 C7 . 1.555(5) ?
    C3 C4 . 1.373(5) ?
    C3 H3 . 0.9300 ?
    C4 C5 . 1.372(5) ?
    C4 C27 . 1.535(5) ?
    C5 C6 . 1.409(5) ?
    C5 H5 . 0.9300 ?
    C6 C17 . 1.546(5) ?
    C7 C15 . 1.528(5) ?
    C7 C14 . 1.538(5) ?
    C7 C8 . 1.547(5) ?
    C8 C9 . 1.526(6) ?
    C8 H8A . 0.9700 ?
    C8 H8B . 0.9700 ?
    C9 C10 . 1.527(7) ?
    C9 C16 . 1.540(7) ?
    C9 H9 . 0.9800 ?
    C10 C11 . 1.519(6) ?
    C10 H10A . 0.9700 ?
    C10 H10B . 0.9700 ?
    C11 C15 . 1.516(6) ?
    C11 C12 . 1.530(6) ?
    C11 H11 . 0.9800 ?
    C12 C13 . 1.527(6) ?
    C12 H12A . 0.9700 ?
    C12 H12B . 0.9700 ?
    C13 C16 . 1.517(6) ?
    C13 C14 . 1.525(6) ?
    C13 H13 . 0.9800 ?
    C14 H14A . 0.9700 ?
    C14 H14B . 0.9700 ?
    C15 H15A . 0.9700 ?
    C15 H15B . 0.9700 ?
    C16 H16A . 0.9700 ?
    C16 H16B . 0.9700 ?
    C17 C18 . 1.533(5) ?
    C17 C24 . 1.541(6) ?
    C17 C25 . 1.541(5) ?
    C18 C19 . 1.528(6) ?
    C18 H18A . 0.9700 ?
    C18 H18B . 0.9700 ?
    C19 C26 . 1.518(6) ?
    C19 C20 . 1.518(6) ?
    C19 H19 . 0.9800 ?
    C20 C21 . 1.520(6) ?
    C20 H20A . 0.9700 ?
    C20 H20B . 0.9700 ?
    C21 C25 . 1.515(6) ?
    C21 C22 . 1.518(6) ?
    C21 H21 . 0.9800 ?
    C22 C23 . 1.528(6) ?
    C22 H22A . 0.9700 ?
    C22 H22B . 0.9700 ?
    C23 C26 . 1.509(6) ?
    C23 C24 . 1.521(6) ?
    C23 H23 . 0.9800 ?
    C24 H24A . 0.9700 ?
    C24 H24B . 0.9700 ?
    C25 H25A . 0.9700 ?
    C25 H25B . 0.9700 ?
    C26 H26A . 0.9700 ?
    C26 H26B . 0.9700 ?
    C27 C28 . 1.507(7) ?
    C27 C29 . 1.508(7) ?
    C27 C30 . 1.524(7) ?
    C28 H28A . 0.9600 ?
    C28 H28B . 0.9600 ?
    C28 H28C . 0.9600 ?
    C29 H29A . 0.9600 ?
    C29 H29B . 0.9600 ?
    C29 H29C . 0.9600 ?
    C30 H30A . 0.9600 ?
    C30 H30B . 0.9600 ?
    C30 H30C . 0.9600 ?
    C31 H31A . 0.9600 ?
    C31 H31B . 0.9600 ?
    C31 H31C . 0.9600 ?
    C32 H32A . 0.9600 ?
    C32 H32B . 0.9600 ?
    C32 H32C . 0.9600 ?
loop_
    _geom_angle_atom_site_label_1
    _geom_angle_atom_site_label_2
    _geom_angle_atom_site_label_3
    _geom_angle_site_symmetry_1
    _geom_angle_site_symmetry_3
    _geom_angle
    _geom_angle_publ_flag
    O1 Al1 C32 . . 122.83(19) ?
    O1 Al1 C31 . . 112.2(2) ?
    C32 Al1 C31 . . 124.9(2) ?
    C1 O1 Al1 . . 150.4(3) ?
    O1 C1 C6 . . 119.5(4) ?
    O1 C1 C2 . . 118.8(3) ?
    C6 C1 C2 . . 121.6(4) ?
    C3 C2 C1 . . 116.9(4) ?
    C3 C2 C7 . . 120.3(3) ?
    C1 C2 C7 . . 122.7(3) ?
    C4 C3 C2 . . 123.9(4) ?
    C4 C3 H3 . . 118.0 ?
    C2 C3 H3 . . 118.0 ?
    C5 C4 C3 . . 117.0(4) ?
    C5 C4 C27 . . 122.4(4) ?
    C3 C4 C27 . . 120.6(4) ?
    C4 C5 C6 . . 123.6(4) ?
    C4 C5 H5 . . 118.2 ?
    C6 C5 H5 . . 118.2 ?
    C1 C6 C5 . . 116.9(4) ?
    C1 C6 C17 . . 123.2(3) ?
    C5 C6 C17 . . 119.9(3) ?
    C15 C7 C14 . . 109.9(3) ?
    C15 C7 C8 . . 106.1(3) ?
    C14 C7 C8 . . 105.9(3) ?
    C15 C7 C2 . . 112.7(3) ?
    C14 C7 C2 . . 110.7(3) ?
    C8 C7 C2 . . 111.3(3) ?
    C9 C8 C7 . . 111.5(4) ?
    C9 C8 H8A . . 109.3 ?
    C7 C8 H8A . . 109.3 ?
    C9 C8 H8B . . 109.3 ?
    C7 C8 H8B . . 109.3 ?
    H8A C8 H8B . . 108.0 ?
    C8 C9 C10 . . 109.9(4) ?
    C8 C9 C16 . . 109.3(4) ?
    C10 C9 C16 . . 109.8(4) ?
    C8 C9 H9 . . 109.3 ?
    C10 C9 H9 . . 109.3 ?
    C16 C9 H9 . . 109.3 ?
    C11 C10 C9 . . 108.9(4) ?
    C11 C10 H10A . . 109.9 ?
    C9 C10 H10A . . 109.9 ?
    C11 C10 H10B . . 109.9 ?
    C9 C10 H10B . . 109.9 ?
    H10A C10 H10B . . 108.3 ?
    C15 C11 C10 . . 109.1(4) ?
    C15 C11 C12 . . 110.2(4) ?
    C10 C11 C12 . . 108.9(4) ?
    C15 C11 H11 . . 109.5 ?
    C10 C11 H11 . . 109.5 ?
    C12 C11 H11 . . 109.5 ?
    C13 C12 C11 . . 109.7(4) ?
    C13 C12 H12A . . 109.7 ?
    C11 C12 H12A . . 109.7 ?
    C13 C12 H12B . . 109.7 ?
    C11 C12 H12B . . 109.7 ?
    H12A C12 H12B . . 108.2 ?
    C16 C13 C14 . . 109.3(4) ?
    C16 C13 C12 . . 109.6(4) ?
    C14 C13 C12 . . 109.9(4) ?
    C16 C13 H13 . . 109.4 ?
    C14 C13 H13 . . 109.4 ?
    C12 C13 H13 . . 109.4 ?
    C13 C14 C7 . . 111.6(4) ?
    C13 C14 H14A . . 109.3 ?
    C7 C14 H14A . . 109.3 ?
    C13 C14 H14B . . 109.3 ?
    C7 C14 H14B . . 109.3 ?
    H14A C14 H14B . . 108.0 ?
    C11 C15 C7 . . 112.1(3) ?
    C11 C15 H15A . . 109.2 ?
    C7 C15 H15A . . 109.2 ?
    C11 C15 H15B . . 109.2 ?
    C7 C15 H15B . . 109.2 ?
    H15A C15 H15B . . 107.9 ?
    C13 C16 C9 . . 108.4(4) ?
    C13 C16 H16A . . 110.0 ?
    C9 C16 H16A . . 110.0 ?
    C13 C16 H16B . . 110.0 ?
    C9 C16 H16B . . 110.0 ?
    H16A C16 H16B . . 108.4 ?
    C18 C17 C24 . . 105.9(3) ?
    C18 C17 C25 . . 106.3(3) ?
    C24 C17 C25 . . 109.3(3) ?
    C18 C17 C6 . . 112.7(3) ?
    C24 C17 C6 . . 112.0(3) ?
    C25 C17 C6 . . 110.4(3) ?
    C19 C18 C17 . . 112.0(4) ?
    C19 C18 H18A . . 109.2 ?
    C17 C18 H18A . . 109.2 ?
    C19 C18 H18B . . 109.2 ?
    C17 C18 H18B . . 109.2 ?
    H18A C18 H18B . . 107.9 ?
    C26 C19 C20 . . 109.5(4) ?
    C26 C19 C18 . . 109.2(4) ?
    C20 C19 C18 . . 109.6(4) ?
    C26 C19 H19 . . 109.5 ?
    C20 C19 H19 . . 109.5 ?
    C18 C19 H19 . . 109.5 ?
    C19 C20 C21 . . 109.4(4) ?
    C19 C20 H20A . . 109.8 ?
    C21 C20 H20A . . 109.8 ?
    C19 C20 H20B . . 109.8 ?
    C21 C20 H20B . . 109.8 ?
    H20A C20 H20B . . 108.2 ?
    C25 C21 C22 . . 108.7(4) ?
    C25 C21 C20 . . 109.4(4) ?
    C22 C21 C20 . . 109.5(4) ?
    C25 C21 H21 . . 109.7 ?
    C22 C21 H21 . . 109.7 ?
    C20 C21 H21 . . 109.7 ?
    C21 C22 C23 . . 110.7(4) ?
    C21 C22 H22A . . 109.5 ?
    C23 C22 H22A . . 109.5 ?
    C21 C22 H22B . . 109.5 ?
    C23 C22 H22B . . 109.5 ?
    H22A C22 H22B . . 108.1 ?
    C26 C23 C24 . . 108.9(4) ?
    C26 C23 C22 . . 110.1(4) ?
    C24 C23 C22 . . 108.1(4) ?
    C26 C23 H23 . . 109.9 ?
    C24 C23 H23 . . 109.9 ?
    C22 C23 H23 . . 109.9 ?
    C23 C24 C17 . . 112.0(4) ?
    C23 C24 H24A . . 109.2 ?
    C17 C24 H24A . . 109.2 ?
    C23 C24 H24B . . 109.2 ?
    C17 C24 H24B . . 109.2 ?
    H24A C24 H24B . . 107.9 ?
    C21 C25 C17 . . 111.8(3) ?
    C21 C25 H25A . . 109.3 ?
    C17 C25 H25A . . 109.3 ?
    C21 C25 H25B . . 109.3 ?
    C17 C25 H25B . . 109.3 ?
    H25A C25 H25B . . 107.9 ?
    C23 C26 C19 . . 109.7(4) ?
    C23 C26 H26A . . 109.7 ?
    C19 C26 H26A . . 109.7 ?
    C23 C26 H26B . . 109.7 ?
    C19 C26 H26B . . 109.7 ?
    H26A C26 H26B . . 108.2 ?
    C28 C27 C29 . . 108.5(5) ?
    C28 C27 C30 . . 108.0(5) ?
    C29 C27 C30 . . 106.7(5) ?
    C28 C27 C4 . . 112.9(4) ?
    C29 C27 C4 . . 110.8(4) ?
    C30 C27 C4 . . 109.7(4) ?
    C27 C28 H28A . . 109.5 ?
    C27 C28 H28B . . 109.5 ?
    H28A C28 H28B . . 109.5 ?
    C27 C28 H28C . . 109.5 ?
    H28A C28 H28C . . 109.5 ?
    H28B C28 H28C . . 109.5 ?
    C27 C29 H29A . . 109.5 ?
    C27 C29 H29B . . 109.5 ?
    H29A C29 H29B . . 109.5 ?
    C27 C29 H29C . . 109.5 ?
    H29A C29 H29C . . 109.5 ?
    H29B C29 H29C . . 109.5 ?
    C27 C30 H30A . . 109.5 ?
    C27 C30 H30B . . 109.5 ?
    H30A C30 H30B . . 109.5 ?
    C27 C30 H30C . . 109.5 ?
    H30A C30 H30C . . 109.5 ?
    H30B C30 H30C . . 109.5 ?
    Al1 C31 H31A . . 109.5 ?
    Al1 C31 H31B . . 109.5 ?
    H31A C31 H31B . . 109.5 ?
    Al1 C31 H31C . . 109.5 ?
    H31A C31 H31C . . 109.5 ?
    H31B C31 H31C . . 109.5 ?
    Al1 C32 H32A . . 109.5 ?
    Al1 C32 H32B . . 109.5 ?
    H32A C32 H32B . . 109.5 ?
    Al1 C32 H32C . . 109.5 ?
    H32A C32 H32C . . 109.5 ?
    H32B C32 H32C . . 109.5 ?
data_global
_journal_date_recd_electronic     2014-08-15
_journal_date_accepted     2014-09-12
_journal_name_full     'Acta Crystallographica, Section E'
_journal_year     2014
_journal_volume     70
_journal_issue     10
_journal_page_first     m352
_journal_page_last     m352
_journal_paper_category     HM
_journal_paper_doi     10.1107/S1600536814020492
_journal_coeditor_code     XU5813
_publ_contact_author_name     'Lei Wang'
_publ_contact_author_address
;
College of Chemistry and Chemical Engineering, Northwest Normal University,
Lanzhou, 730070, People's Republic of China
;
_publ_contact_author_email     'wanglei030@hotmail.com'
_publ_contact_author_fax     '+86-931-7970806'
_publ_contact_author_phone     '+86-931-7970806'
_publ_section_title
;\
Crystal structure of
(2,6-di-adamantyl-4-<i>tert</i>-butyl-phenolato-<i>\kO</i>)(di-methyl-\
<i>\kC</i>)aluminum(III)
;
loop_
    _publ_author_name
    _publ_author_footnote
    _publ_author_address
    'Wang, Lei' .
;
College of Chemistry and Chemical Engineering, Northwest Normal University,
Lanzhou, 730070,
People's Republic of China
;
    'Yang, Li' .
;
College of Chemistry and Chemical Engineering, Northwest Normal University,
Lanzhou, 730070,
People's Republic of China
;
