# Supplementary material for: Crystal structure of [2,6-bis(adamantan-1-yl)-4-tert-butylphenolato-κO]dimethylaluminium(III)
Source: Acta Crystallogr Sect E Struct Rep Online. 2014 Sep 24;70(Pt 10):m352. doi: 10.1107/S1600536814020492 (PMC4257224; doi:10.1107/S1600536814020492)
Supplement: Supplementary file 2 [file e-70-0m352-Isup2.hkl]

#
# h,k,l, Fc-squared, Fo-squared, sigma(Fo-squared) and status flag
#
data_I
_shelx_title ' I in space group P 21/n'
_shelx_refln_list_code          4
_shelx_F_calc_maximum      248.20
_exptl_crystal_F_000      1040.00
_reflns_d_resolution_high  0.8347
 
loop_
 _symmetry_equiv_pos_as_xyz
 'x, y, z'
 '-x+1/2, y+1/2, -z+1/2'
 '-x, -y, -z'
 'x-1/2, -y-1/2, z-1/2'
 
_cell_length_a     7.2660
_cell_length_b    20.9300
_cell_length_c    18.2000
_cell_angle_alpha  90.000
_cell_angle_beta   95.038
_cell_angle_gamma  90.000
 
_shelx_F_squared_multiplier     1.000
 
loop_
 _refln_index_h
 _refln_index_k
 _refln_index_l
 _refln_F_squared_calc
 _refln_F_squared_meas
 _refln_F_squared_sigma
 _refln_observed_status
   2   0   0      136.74      120.61     18.82 o
   4   0   0     3873.40     3706.86     87.83 o
   6   0   0      196.94      264.64     39.36 o
   1   1   0     4384.72     4308.27     64.42 o
   2   1   0       48.74       44.77     12.46 o
   3   1   0        0.34        3.55     11.67 o
   4   1   0      518.33      496.59     24.30 o
   5   1   0      460.10      542.45     30.67 o
   6   1   0      845.49      735.12     35.36 o
   7   1   0      177.17      208.32     27.28 o
   8   1   0       13.26        8.08     33.97 o
   1   2   0      692.92      597.91     13.41 o
   2   2   0      590.92      847.40     32.47 o
   3   2   0        0.22        2.20     11.25 o
   4   2   0      143.83      152.70     18.09 o
   5   2   0       54.83       85.12     20.91 o
   6   2   0      174.51      191.44     29.81 o
   7   2   0       41.06       43.04     32.14 o
   8   2   0       74.72      173.08     41.54 o
   1   3   0      828.13      758.61     18.90 o
   2   3   0     1177.57     1229.49     23.09 o
   3   3   0     6521.16     6068.16     77.56 o
   4   3   0       25.70       11.16     14.94 o
   5   3   0      256.72      367.36     27.07 o
   6   3   0       10.96        0.58     22.35 o
   7   3   0        0.17       18.71     25.91 o
   8   3   0        9.92       88.60     62.15 o
   0   4   0    30534.48    28198.81    474.35 o
   1   4   0     3539.19     3220.82     53.96 o
   2   4   0      421.40      552.00     18.50 o
   3   4   0     4020.76     3539.19     50.71 o
   4   4   0       79.27       89.26     15.32 o
   5   4   0      363.65      288.77     23.02 o
   6   4   0        0.97        0.00     22.89 o
   7   4   0      200.74      252.10     44.35 o
   8   4   0        0.07        2.38     28.31 o
   1   5   0     3285.14     2868.60     50.86 o
   2   5   0       31.54       47.74     12.33 o
   3   5   0     1117.02     1050.54     23.73 o
   4   5   0        8.95        0.00     13.65 o
   5   5   0      149.71      136.86     20.29 o
   6   5   0        5.34        0.00     22.68 o
   7   5   0       31.93       51.16     28.13 o
   8   5   0        9.36       37.79     32.67 o
   0   6   0      841.44      804.30     27.15 o
   1   6   0      457.11      407.65     19.95 o
   2   6   0      361.17      499.61     22.68 o
   3   6   0      148.46      172.13     13.91 o
   4   6   0      757.19      633.46     22.37 o
   5   6   0       69.29       76.01     23.35 o
   6   6   0      103.67       77.80     25.03 o
   7   6   0        6.68        6.09     26.27 o
   8   6   0      109.43      143.99     48.43 o
   1   7   0     1780.63     1746.19     37.77 o
   2   7   0      105.04      198.44     24.64 o
   3   7   0     1694.20     1652.06     30.61 o
   4   7   0       49.35       54.54     19.98 o
   5   7   0       39.60       48.39     23.40 o
   6   7   0      134.84      138.54     26.20 o
   7   7   0      207.73      216.73     38.00 o
   8   7   0        8.80       26.00     30.37 o
   0   8   0    10744.16    10443.51    223.14 o
   1   8   0      389.49      401.62     21.23 o
   2   8   0     1297.67     1283.38     35.68 o
   3   8   0     3059.52     3037.15     63.68 o
   4   8   0     1047.16      941.53     33.23 o
   5   8   0        0.01        3.63     23.19 o
   6   8   0       31.92       43.38     23.53 o
   7   8   0      638.07      580.86     43.57 o
   8   8   0       10.16        0.00     35.97 o
   1   9   0     1528.61     1644.31     30.01 o
   2   9   0     3993.83     3914.57     73.18 o
   3   9   0       24.33       22.13     19.07 o
   4   9   0      377.00      359.78     33.00 o
   5   9   0        9.55       25.64     24.07 o
   6   9   0      334.34      367.12     32.38 o
   7   9   0        7.17       48.49     29.55 o
   8   9   0        0.66        0.00     35.63 o
   0  10   0     1502.39     1507.52     74.60 o
   1  10   0     3773.12     3952.67     65.32 o
   2  10   0      569.98      589.58     29.11 o
   3  10   0      267.12      304.92     36.52 o
   4  10   0      111.24      131.89     29.30 o
   5  10   0        8.67       21.36     28.86 o
   6  10   0        1.43        6.60     24.06 o
   7  10   0       57.46       86.92     33.74 o
   1  11   0      629.86      641.47     20.22 o
   2  11   0       58.25       29.30     20.12 o
   3  11   0      113.81      139.11     26.21 o
   4  11   0       43.59       16.81     26.53 o
   5  11   0        7.07       26.72     27.45 o
   6  11   0        9.63        3.35     26.43 o
   7  11   0        4.05        4.62     38.46 o
   0  12   0      943.57      902.87     55.31 o
   1  12   0        2.92        0.00     12.19 o
   2  12   0      431.85      424.15     30.41 o
   3  12   0        8.95        0.00     24.66 o
   4  12   0      184.92      162.90     31.62 o
   5  12   0       20.75        0.00     27.05 o
   6  12   0        5.21        0.00     27.33 o
   7  12   0       12.91        8.91     29.47 o
   1  13   0      290.58      236.24     25.35 o
   2  13   0      441.66      468.59     38.16 o
   3  13   0       13.42       52.96     27.71 o
   4  13   0        3.20        8.24     29.71 o
   5  13   0        6.59        0.00     35.39 o
   6  13   0        1.92        0.00     28.93 o
   7  13   0        0.19        0.00     29.76 o
   0  14   0       78.43       74.79     39.50 o
   1  14   0      313.41      357.53     30.28 o
   2  14   0       58.88      139.77     28.43 o
   3  14   0       30.04       52.54     29.53 o
   4  14   0      290.64      223.38     34.91 o
   5  14   0       43.78       54.95     28.82 o
   6  14   0        2.13       19.56     29.34 o
   7  14   0        6.68        1.43     30.62 o
   1  15   0      170.05      152.84     27.52 o
   2  15   0      542.20      616.58     42.15 o
   3  15   0      160.85      131.18     33.17 o
   4  15   0      165.95      157.19     32.23 o
   5  15   0        0.12       78.75     41.37 o
   6  15   0      119.93      126.69     35.37 o
   0  16   0       88.55      165.56     47.80 o
   1  16   0      653.21      598.86     90.39 o
   2  16   0      342.22      368.15     37.06 o
   3  16   0      435.65      397.82     38.33 o
   4  16   0       64.16       74.28     34.35 o
   5  16   0        7.07       20.09     41.34 o
   6  16   0       35.36       91.74     33.66 o
   1  17   0      426.08      377.15     44.06 o
   2  17   0      421.03      377.39     37.72 o
   3  17   0        8.80        0.00     27.54 o
   4  17   0      619.40      561.28     49.84 o
   5  17   0       30.82       31.85     32.43 o
   6  17   0        0.03       25.10     32.04 o
   0  18   0      398.85      227.26     57.42 o
   1  18   0      620.05      578.80    123.80 o
   2  18   0     1720.60     1521.87     81.66 o
   3  18   0       29.05       36.43     28.88 o
   4  18   0      335.86      329.65     39.25 o
   5  18   0        4.55        0.00     30.57 o
   6  18   0       45.60       77.87     36.74 o
   1  19   0      724.83      656.00     50.81 o
   2  19   0      367.34      395.66     45.71 o
   3  19   0      137.40       72.00     31.85 o
   4  19   0       29.34       26.55     32.22 o
   5  19   0       10.49       21.85     36.29 o
   0  20   0       59.94       15.65     46.72 o
   1  20   0        2.97       15.81     34.05 o
   2  20   0       95.78       93.75     38.55 o
   3  20   0       30.14       56.69     40.22 o
   4  20   0        0.01        0.00     36.66 o
   5  20   0        4.50       41.41     41.87 o
   1  21   0      138.33      135.02     39.08 o
   2  21   0       11.12        0.00     52.13 o
   3  21   0       52.81       47.74     40.06 o
   4  21   0       22.34        0.00     39.48 o
   0  22   0       55.82       49.88     53.94 o
   1  22   0       14.27       17.97     35.61 o
   2  22   0        7.45        7.11     36.33 o
   3  22   0       90.59       86.91     40.89 o
   4  22   0       71.01       40.99     41.78 o
   1  23   0      121.56      144.61     40.73 o
   2  23   0       70.38       91.90     41.38 o
   3  23   0       43.84       36.56     46.28 o
   0  24   0      571.43      597.24     80.94 o
   1  24   0        2.76        7.09     37.12 o
   2  24   0       38.93       22.50     38.98 o
  -7   0   1       50.34       68.80     34.32 o
  -5   0   1     2043.02     2159.80    124.82 o
  -3   0   1      240.23      251.69     22.73 o
  -1   0   1     1966.31     2113.58     59.05 o
   1   0   1     8801.18     7823.26    137.51 o
   3   0   1     2416.01     2186.47     56.95 o
   5   0   1     1686.46     1391.07     55.62 o
   7   0   1       23.63       79.00     33.77 o
  -8   1   1        2.85        0.00     43.86 o
  -7   1   1      115.57      157.49     33.94 o
  -6   1   1       94.42      114.84     25.07 o
  -5   1   1     1083.74      947.74     32.76 o
  -4   1   1       54.92       62.10     16.01 o
  -3   1   1      384.66      408.23     31.55 o
  -2   1   1      407.34      378.19     25.40 o
  -1   1   1       99.60       85.65     19.19 o
   1   1   1    12417.98    11176.02    136.64 o
   2   1   1     3286.91     2871.61     45.02 o
   3   1   1     2698.11     2312.40     41.94 o
   4   1   1       18.50       22.36     14.91 o
   5   1   1      200.32      252.64     24.92 o
   6   1   1      487.03      430.34     31.87 o
   7   1   1       98.33      111.11     25.05 o
   8   1   1        6.09        0.00     31.84 o
  -8   2   1       15.81        8.24     46.65 o
  -7   2   1       10.40       15.17     30.73 o
  -6   2   1       38.32       32.87     29.87 o
  -5   2   1       58.22       67.72     20.37 o
  -4   2   1      190.91      230.51     24.03 o
  -3   2   1      319.28      312.04     26.81 o
  -2   2   1     7529.24     6950.47     90.60 o
  -1   2   1     1460.24     1213.50     20.46 o
   0   2   1     7906.48     7666.04    186.10 o
   1   2   1    25677.44    22316.95    275.59 o
   2   2   1      102.86      121.56     11.54 o
   3   2   1      462.21      448.59     19.35 o
   4   2   1      466.02      469.64     24.63 o
   5   2   1       66.82       77.16     21.40 o
   6   2   1      129.76      103.73     28.59 o
   7   2   1       47.23      110.65     35.49 o
   8   2   1        6.69       32.57     28.80 o
  -8   3   1        0.20       11.69     48.08 o
  -7   3   1       42.96       77.56     24.95 o
  -6   3   1      115.66      145.58     23.09 o
  -5   3   1        7.36        0.00     21.11 o
  -4   3   1       89.25       80.57     16.10 o
  -3   3   1      569.19      518.59     33.65 o
  -2   3   1      441.97      474.46     15.42 o
  -1   3   1    15643.09    13878.36    215.02 o
   0   3   1     1121.62     1189.63     20.99 o
   1   3   1     2445.50     2230.08     39.97 o
   2   3   1      179.78      229.39     12.84 o
   3   3   1     1725.38     1445.48     31.41 o
   4   3   1     1259.07     1095.11     30.98 o
   5   3   1        5.15       22.38     20.35 o
   6   3   1       78.94       92.45     24.66 o
   7   3   1      148.37      164.04     38.86 o
   8   3   1        2.39       36.06     48.05 o
  -8   4   1       84.83       19.28     36.39 o
  -7   4   1       16.61        8.98     23.23 o
  -6   4   1      178.15      198.90     27.58 o
  -5   4   1        2.39        0.00     17.85 o
  -4   4   1      642.26      591.64     21.80 o
  -3   4   1      343.21      344.04     16.47 o
  -2   4   1     2053.70     1850.99     34.48 o
  -1   4   1     3747.61     3896.96     60.12 o
   0   4   1     2366.96     2386.49     33.70 o
   1   4   1      477.03      449.50     29.58 o
   2   4   1      136.56      182.30     14.79 o
   3   4   1        1.96        0.00     10.45 o
   4   4   1      614.31      520.57     25.64 o
   5   4   1       16.88        3.78     17.81 o
   6   4   1        0.87        7.97     23.09 o
   7   4   1      113.48      130.42     32.88 o
   8   4   1        0.60        0.00     27.76 o
  -8   5   1        7.73        0.00     46.92 o
  -7   5   1       50.20       92.28     35.90 o
  -6   5   1      222.88      216.86     27.90 o
  -5   5   1       42.50       16.09     25.23 o
  -4   5   1       13.91        0.00     13.26 o
  -3   5   1     1690.51     1636.14     36.01 o
  -2   5   1      328.79      344.94     17.33 o
  -1   5   1      991.22     1016.21     43.73 o
   0   5   1     6408.95     6759.44     98.57 o
   1   5   1      166.03      158.01     21.42 o
   2   5   1     1068.05     1136.10     24.27 o
   3   5   1      592.92      567.32     19.18 o
   4   5   1     3378.83     3172.19     50.87 o
   5   5   1       73.34       78.74     20.16 o
   6   5   1      236.76      232.14     28.60 o
   7   5   1       39.39       86.06     29.69 o
   8   5   1        0.55        0.00     27.63 o
  -8   6   1       26.34       52.97     37.59 o
  -7   6   1       20.72       48.45     24.67 o
  -6   6   1       12.62       43.49     32.69 o
  -5   6   1        8.98        0.00     21.68 o
  -4   6   1       32.80       26.19     14.47 o
  -3   6   1      108.22       85.24     23.77 o
  -2   6   1     1510.03     1308.94     31.00 o
  -1   6   1     2683.56     2829.23     50.48 o
   0   6   1      449.62      446.74     18.04 o
   1   6   1     3256.83     3253.17     57.63 o
   2   6   1      137.95      183.37     12.20 o
   3   6   1     2713.54     2495.81     40.35 o
   4   6   1        8.08       11.79     14.56 o
   5   6   1       34.25       19.59     22.78 o
   6   6   1        2.35        0.00     22.63 o
   7   6   1      128.45      154.88     61.83 o
   8   6   1       14.51       33.24     35.21 o
  -8   7   1        1.86       24.12     35.53 o
  -7   7   1       60.16       69.44     28.84 o
  -6   7   1       22.24        8.71     22.60 o
  -5   7   1      143.59      129.52     25.19 o
  -4   7   1      195.68      211.15     22.84 o
  -3   7   1     1880.19     1911.48     40.85 o
  -2   7   1     1071.76      976.42     33.12 o
  -1   7   1      919.09      907.38     26.41 o
   0   7   1     1445.60     1578.25     27.92 o
   1   7   1      237.07      223.06     12.61 o
   2   7   1       26.55       93.03     16.94 o
   3   7   1     3115.26     2726.49     55.92 o
   4   7   1       25.15       30.36     19.08 o
   5   7   1      108.24       78.00     24.72 o
   6   7   1       62.05       39.02     23.29 o
   7   7   1       14.72       71.30     30.93 o
   8   7   1       21.93       63.19     38.62 o
  -8   8   1      138.33      197.85     45.41 o
  -7   8   1       27.32       33.09     28.15 o
  -6   8   1       23.76       49.62     26.45 o
  -5   8   1      198.52      223.59     27.49 o
  -4   8   1      176.16      194.30     23.26 o
  -3   8   1       57.78       91.04     16.89 o
  -2   8   1      204.63      331.12     22.90 o
  -1   8   1      381.03      447.65     23.47 o
   0   8   1     1940.31     2086.35     34.72 o
   1   8   1       35.24       40.70     10.11 o
   2   8   1        0.61      111.83     41.50 o
   3   8   1       44.01       56.37     12.47 o
   4   8   1       95.59      116.45     21.76 o
   5   8   1      573.56      546.22     39.89 o
   6   8   1        0.03        0.69     25.59 o
   7   8   1        0.08        5.09     32.23 o
   8   8   1      106.89      133.64     34.16 o
  -8   9   1      195.49      181.94     75.04 o
  -7   9   1      264.72      274.71     36.17 o
  -6   9   1       53.66       54.18     24.30 o
  -5   9   1       56.19       66.93     25.27 o
  -4   9   1       31.81       43.19     21.71 o
  -3   9   1       32.99       26.98     19.98 o
  -2   9   1      448.68      719.77     28.90 o
  -1   9   1     1767.43     1587.37     37.83 o
   0   9   1       13.83       15.17     10.31 o
   1   9   1        2.86        0.00     10.09 o
   2   9   1      345.55      460.14     26.65 o
   3   9   1        0.02        0.00     20.04 o
   4   9   1      193.83      192.52     29.26 o
   5   9   1      190.02      192.13     45.12 o
   6   9   1        1.65        0.00     26.18 o
   7   9   1      463.16      475.63     42.18 o
   8   9   1        8.34       11.58     30.08 o
  -7  10   1      246.55      272.36     36.17 o
  -6  10   1       53.73       55.84     24.67 o
  -5  10   1       14.22       21.47     25.03 o
  -4  10   1      146.14      142.11     33.58 o
  -3  10   1      185.31      216.22     26.33 o
  -2  10   1      101.35      100.05     20.10 o
  -1  10   1     2361.50     2482.56     52.30 o
   0  10   1      163.51      184.32     14.62 o
   1  10   1     2438.65     2236.42     39.01 o
   2  10   1       96.79       86.75     20.88 o
   3  10   1      451.44      456.26     55.69 o
   4  10   1        0.18       24.65     26.93 o
   5  10   1       74.08      128.49     30.66 o
   6  10   1       51.61       30.09     27.37 o
   7  10   1      489.10      514.56     43.98 o
  -7  11   1        0.33       18.48     32.03 o
  -6  11   1      212.22      180.27     32.27 o
  -5  11   1        6.61        0.00     33.58 o
  -4  11   1        1.01        0.00     25.51 o
  -3  11   1      443.74      457.11     32.47 o
  -2  11   1       17.32        0.00     18.49 o
  -1  11   1      257.29      343.25     23.70 o
   0  11   1      167.52      215.83     15.99 o
   1  11   1     2044.77     2069.84     37.90 o
   2  11   1        2.29        0.00     19.61 o
   3  11   1       28.05       32.32     22.93 o
   4  11   1      136.05      136.04     30.54 o
   5  11   1      143.56      176.87     32.61 o
   6  11   1      165.70      153.03     32.12 o
   7  11   1       39.63       39.98     30.77 o
  -7  12   1        0.99       14.50     28.60 o
  -6  12   1      130.61      134.94     35.36 o
  -5  12   1      186.03      169.56     30.20 o
  -4  12   1       72.27       99.76     30.71 o
  -3  12   1       11.13        0.00     25.13 o
  -2  12   1      163.83      178.21     31.98 o
  -1  12   1      417.73      440.26     33.53 o
   0  12   1     3078.42     3139.90     51.39 o
   1  12   1      547.80      494.03     38.54 o
   2  12   1      431.31      510.61     32.07 o
   3  12   1        8.61        0.00     24.77 o
   4  12   1       12.70       75.88     29.82 o
   5  12   1       38.00       68.32     29.89 o
   6  12   1        2.85       22.71     29.24 o
   7  12   1       17.91        0.00     29.25 o
  -7  13   1        4.86       12.55     40.89 o
  -6  13   1      120.96      106.81     44.76 o
  -5  13   1      104.81      117.39     30.46 o
  -4  13   1        0.19        8.15     29.27 o
  -3  13   1       60.98       68.63     31.09 o
  -2  13   1       12.75       60.56     31.05 o
  -1  13   1       25.35       32.26     25.31 o
   0  13   1      599.15      650.83     23.46 o
   1  13   1      973.34      856.89     33.88 o
   2  13   1      105.33       85.23     26.19 o
   3  13   1     1197.36     1112.82     62.81 o
   4  13   1      575.84      664.48     43.94 o
   5  13   1       59.92       50.80     32.46 o
   6  13   1       40.24       43.84     43.11 o
   7  13   1       14.43       28.15     30.85 o
  -7  14   1        0.01        0.00     39.77 o
  -6  14   1       58.69       51.10     31.03 o
  -5  14   1        1.87        0.00     33.46 o
  -4  14   1        8.12       46.44     28.49 o
  -3  14   1        3.30       10.36     28.26 o
  -2  14   1      984.58      876.16     39.33 o
  -1  14   1      111.76      103.87     29.99 o
   0  14   1      441.81      358.22     22.25 o
   1  14   1      222.33      171.36     34.87 o
   2  14   1      546.06      607.14     37.05 o
   3  14   1      390.97      379.40     57.96 o
   4  14   1       16.87       32.12     28.85 o
   5  14   1       10.20        0.00     28.39 o
   6  14   1       15.12        4.70     29.86 o
   7  14   1        3.47        9.24     43.37 o
  -6  15   1        0.14       30.96     31.95 o
  -5  15   1       16.90       15.73     30.49 o
  -4  15   1      255.23      271.63     53.64 o
  -3  15   1       53.98       42.36     30.16 o
  -2  15   1        0.00       44.62     32.95 o
  -1  15   1        3.55        0.00     29.52 o
   0  15   1       14.79       19.80     21.10 o
   1  15   1      193.61      151.36     27.32 o
   2  15   1       23.19       49.51     28.41 o
   3  15   1        2.56        5.40     29.26 o
   4  15   1        7.70       16.01     27.44 o
   5  15   1        1.27        9.13     28.86 o
   6  15   1       27.08       11.77     29.81 o
  -6  16   1       28.39       30.86     31.34 o
  -5  16   1       79.70       30.89     31.46 o
  -4  16   1       77.12       54.90     29.67 o
  -3  16   1      266.56      316.90     35.55 o
  -2  16   1      448.07      627.29     51.25 o
  -1  16   1      357.19      409.39     32.83 o
   0  16   1       41.15       24.44     31.69 o
   1  16   1       16.56        3.67     25.79 o
   2  16   1     1484.29     1279.71     48.86 o
   3  16   1       52.23       26.53     29.77 o
   4  16   1        0.39        0.00     27.86 o
   5  16   1      338.68      386.80     41.14 o
   6  16   1       22.07       36.31     33.28 o
  -6  17   1       52.35        7.07     36.46 o
  -5  17   1      224.53      308.76     51.31 o
  -4  17   1       34.62       36.72     30.35 o
  -3  17   1      334.95      352.76     43.41 o
  -2  17   1        1.74       39.34     34.58 o
  -1  17   1     2355.69     2181.59     57.18 o
   0  17   1       70.91       58.62     35.59 o
   1  17   1        7.57        0.00     24.47 o
   2  17   1        6.41        8.11     29.33 o
   3  17   1       55.93       86.98     30.98 o
   4  17   1      138.23      105.70     33.47 o
   5  17   1        7.86       24.79     31.80 o
   6  17   1       53.73       53.59     34.23 o
  -6  18   1       43.13       13.30     40.50 o
  -5  18   1       18.10        0.00     35.46 o
  -4  18   1       29.54        1.57     34.60 o
  -3  18   1       83.42       40.47     35.36 o
  -2  18   1      287.84      430.74     56.24 o
  -1  18   1       12.93       21.00     34.37 o
   0  18   1      887.24      868.30     50.05 o
   1  18   1      204.22      205.52     38.55 o
   2  18   1       38.29       49.92     28.54 o
   3  18   1       37.33       14.12     29.43 o
   4  18   1        0.75       20.16     30.85 o
   5  18   1       63.37       32.38     33.29 o
  -5  19   1       30.53        0.00     61.42 o
  -4  19   1       22.81        0.00     34.72 o
  -3  19   1      369.08      329.74     59.90 o
  -2  19   1       31.65       75.37     47.18 o
  -1  19   1      416.49      399.00     44.13 o
   0  19   1      247.14      288.72     58.56 o
   1  19   1      516.58      516.98     46.78 o
   2  19   1       27.90       48.98     28.14 o
   3  19   1       63.36       57.88     30.65 o
   4  19   1      128.42       83.91     34.06 o
   5  19   1       61.12       84.10     35.00 o
  -5  20   1        0.23        0.00     38.34 o
  -4  20   1      368.96      351.15     49.10 o
  -3  20   1        0.00        0.00     39.67 o
  -2  20   1      259.91      218.73     41.85 o
  -1  20   1        7.81        3.73     33.44 o
   0  20   1      184.01      221.71     40.86 o
   1  20   1       20.56        0.00     30.19 o
   2  20   1      228.11      206.09     40.31 o
   3  20   1        0.99        0.00     29.56 o
   4  20   1       70.37        4.80     32.87 o
   5  20   1        2.37       20.62     36.84 o
  -4  21   1       36.99        0.00     38.28 o
  -3  21   1        1.41      111.11     49.76 o
  -2  21   1       12.21       46.52     36.78 o
  -1  21   1        0.76       30.03     34.59 o
   0  21   1      204.42      198.88     41.49 o
   1  21   1       76.11       97.45     42.76 o
   2  21   1      111.89      246.91     43.47 o
   3  21   1        0.61       30.44     48.19 o
   4  21   1       89.02       80.11     34.92 o
  -4  22   1        6.27       39.52     41.14 o
  -3  22   1       30.67       84.46     40.35 o
  -2  22   1      135.08      237.77     75.65 o
  -1  22   1        0.08       44.00     37.59 o
   0  22   1       11.40       20.09     35.71 o
   1  22   1       74.77       24.62     36.15 o
   2  22   1        8.63       44.28     51.69 o
   3  22   1       28.15        3.68     37.10 o
   4  22   1       43.43       38.89     42.40 o
  -3  23   1       13.02        0.00     37.21 o
  -2  23   1        0.32       19.93     38.00 o
  -1  23   1        5.89        4.19     50.97 o
   0  23   1       47.91       64.43     39.21 o
   1  23   1        7.15       52.90     38.32 o
   2  23   1        3.43        0.00     38.84 o
   3  23   1        2.75       26.16     40.73 o
  -2  24   1        4.96        0.00     37.58 o
  -1  24   1        6.86       35.31     38.52 o
   0  24   1       35.40       37.77     39.29 o
   1  24   1       21.05        0.00     37.41 o
   2  24   1       20.64       42.44     40.14 o
   0  25   1        4.79       38.79     41.95 o
  -6   0   2      236.92      202.46     38.77 o
  -4   0   2     1406.96     1359.09    121.39 o
  -2   0   2     4062.53     3794.18    104.89 o
   0   0   2    13754.47    13382.14    321.28 o
   2   0   2    18905.14    16674.95    367.09 o
   4   0   2      106.73       94.99     25.37 o
   6   0   2     1107.78     1065.03     76.41 o
   8   0   2      103.07       53.17     57.05 o
  -7   1   2        9.33       31.10     43.87 o
  -6   1   2        4.91        0.00     21.47 o
  -5   1   2       51.49       47.95     20.89 o
  -4   1   2       30.15       55.87     15.77 o
  -3   1   2      920.81     1021.70     25.11 o
  -2   1   2      150.82      166.25     29.26 o
  -1   1   2    16820.22    15112.98    257.51 o
   0   1   2     5920.01     5824.71    101.79 o
   1   1   2    61601.99    50707.74   1137.86 o
   2   1   2      133.64      168.17     14.62 o
   3   1   2     1126.44      990.56     36.71 o
   4   1   2      530.80      553.43     29.71 o
   5   1   2       35.79       56.69     21.38 o
   6   1   2      625.67      633.34     40.97 o
   7   1   2      173.72      191.08     27.85 o
   8   1   2        0.03        2.27     61.69 o
  -7   2   2        5.52       10.17     24.60 o
  -6   2   2       62.54       93.43     27.57 o
  -5   2   2        0.53       20.67     22.59 o
  -4   2   2       24.24       42.98     17.62 o
  -3   2   2      103.97      134.72     16.54 o
  -2   2   2      116.14      105.12     11.69 o
  -1   2   2      237.32      213.37     14.95 o
   0   2   2     3304.88     3278.11     58.96 o
   1   2   2     2267.01     1962.78     30.81 o
   2   2   2     2705.69     2438.71     36.48 o
   3   2   2        0.05        0.00     10.52 o
   4   2   2        7.50       10.01     15.82 o
   5   2   2      156.29      141.56     24.00 o
   6   2   2      262.91      229.06     27.68 o
   7   2   2      186.52      143.60     51.58 o
   8   2   2       15.86       53.28     29.73 o
  -7   3   2      105.87      109.60     25.34 o
  -6   3   2      428.20      396.29     36.86 o
  -5   3   2     1173.95     1113.26     34.78 o
  -4   3   2       68.34       87.80     16.19 o
  -3   3   2      269.40      277.38     19.90 o
  -2   3   2       63.73       80.57     10.40 o
  -1   3   2    12979.61    11093.69    140.30 o
   0   3   2     8444.35     8462.92    119.50 o
   1   3   2     2149.57     1911.64     31.36 o
   2   3   2    13215.00    12210.84    140.74 o
   3   3   2     1125.24     1021.04     26.56 o
   4   3   2     1060.45      973.47     34.64 o
   5   3   2       19.84       74.57     21.17 o
   6   3   2       63.10       61.11     27.06 o
   7   3   2      128.44      123.47     30.73 o
   8   3   2        0.01       30.94     28.92 o
  -7   4   2        0.20        9.80     23.51 o
  -6   4   2        2.21       45.18     24.60 o
  -5   4   2       52.24       45.70     24.48 o
  -4   4   2      169.05      143.61     19.47 o
  -3   4   2      306.46      311.63     29.10 o
  -2   4   2      942.12      993.01     19.56 o
  -1   4   2     4512.34     4014.29     56.72 o
   0   4   2       97.10      122.85     17.07 o
   1   4   2      429.57      357.69     36.34 o
   2   4   2     2406.48     2471.76     41.11 o
   3   4   2       29.08        2.31     11.46 o
   4   4   2      522.56      522.53     22.23 o
   5   4   2      169.58      289.46     44.97 o
   6   4   2       87.78      101.02     29.90 o
   7   4   2      101.23      113.01     32.25 o
   8   4   2       33.07       67.52     30.04 o
  -7   5   2       63.70       47.89     24.37 o
  -6   5   2      118.05      105.34     25.70 o
  -5   5   2       21.31        9.39     22.10 o
  -4   5   2        0.84        0.00     16.76 o
  -3   5   2       44.55       37.81     11.80 o
  -2   5   2        6.10       76.05     21.07 o
  -1   5   2     3205.33     3550.06     52.40 o
   0   5   2      163.52      210.55     12.71 o
   1   5   2      656.05      691.06     18.69 o
   2   5   2       95.59      224.32     17.39 o
   3   5   2      540.94      517.08     18.78 o
   4   5   2      515.12      432.93     21.51 o
   5   5   2      127.88      101.12     20.52 o
   6   5   2       74.77       91.78     28.62 o
   7   5   2        5.90        2.43     26.71 o
   8   5   2       36.54       48.33     53.06 o
  -7   6   2        5.99        9.58     24.21 o
  -6   6   2       27.93       10.13     23.21 o
  -5   6   2      300.84      331.49     28.25 o
  -4   6   2      736.34      735.05     23.55 o
  -3   6   2      122.85      114.40     12.44 o
  -2   6   2      514.30      505.19     20.29 o
  -1   6   2       67.10       59.99     23.24 o
   0   6   2     1440.52     1620.91     28.83 o
   1   6   2      892.40      782.65     30.51 o
   2   6   2     1442.64     1478.96     29.44 o
   3   6   2      634.45      707.78     23.55 o
   4   6   2      240.12      231.59     18.85 o
   5   6   2       22.73       14.16     21.91 o
   6   6   2        0.24        3.03     26.62 o
   7   6   2       26.83       40.66     29.77 o
   8   6   2       42.95      100.98     35.57 o
  -7   7   2      156.82      110.72     29.23 o
  -6   7   2        3.93        1.97     22.02 o
  -5   7   2      227.32      243.68     27.54 o
  -4   7   2       12.90        1.99     17.84 o
  -3   7   2       94.73       64.49     12.58 o
  -2   7   2     1792.03     1869.74     37.15 o
  -1   7   2      215.82      229.29     19.99 o
   0   7   2     1449.81     1408.03     26.62 o
   1   7   2       49.86       81.47     11.97 o
   2   7   2     4107.25     3647.09     55.84 o
   3   7   2       83.61       75.97     14.49 o
   4   7   2      287.27      383.22     21.45 o
   5   7   2       10.71       32.86     23.22 o
   6   7   2      155.74      152.55     31.60 o
   7   7   2       70.95       69.07     30.37 o
   8   7   2      134.13      208.81     36.46 o
  -7   8   2        1.00        0.00     24.32 o
  -6   8   2       87.01       80.23     25.01 o
  -5   8   2        0.70        0.00     22.67 o
  -4   8   2       33.99       53.76     21.54 o
  -3   8   2      116.05       93.93     18.09 o
  -2   8   2     3080.36     2819.13     55.89 o
  -1   8   2    10791.98    10076.96    146.92 o
   0   8   2       29.98       30.25     10.51 o
   1   8   2      204.77      199.49     14.59 o
   2   8   2     1974.37     2040.74     37.33 o
   3   8   2      102.62      136.50     15.40 o
   4   8   2       95.45       88.24     26.44 o
   5   8   2        0.00        0.00     23.17 o
   6   8   2       11.99       56.07     40.74 o
   7   8   2       97.29       76.79     36.83 o
   8   8   2      340.65      378.47     50.58 o
  -7   9   2      311.23      356.62     45.05 o
  -6   9   2       73.36       81.48     32.02 o
  -5   9   2        0.09        0.00     22.74 o
  -4   9   2      305.32      387.33     28.36 o
  -3   9   2      379.69      498.51     26.24 o
  -2   9   2      512.09      486.98     47.29 o
  -1   9   2     3866.32     3797.08     76.15 o
   0   9   2      491.18      626.68     19.57 o
   1   9   2      412.47      386.91     18.81 o
   2   9   2     1528.96     1452.40     30.43 o
   3   9   2       49.03       79.75     26.83 o
   4   9   2     1642.32     1346.37     47.13 o
   5   9   2       32.94       34.21     28.24 o
   6   9   2       17.27        2.53     25.85 o
   7   9   2       57.83       50.28     30.09 o
  -7  10   2        5.55        0.00     28.79 o
  -6  10   2        0.42       16.66     22.52 o
  -5  10   2       46.95       49.72     25.43 o
  -4  10   2        5.18        0.00     21.00 o
  -3  10   2      145.43      158.09     25.06 o
  -2  10   2      355.65      437.09     26.36 o
  -1  10   2      407.16      520.46     18.06 o
   0  10   2      654.26      769.30     22.07 o
   1  10   2        0.06        0.00     12.32 o
   2  10   2       19.98       31.79     16.75 o
   3  10   2     1413.02     1293.99     43.30 o
   4  10   2      152.66      144.48     29.70 o
   5  10   2      351.59      315.69     36.68 o
   6  10   2      128.06      148.77     32.18 o
   7  10   2       31.45       38.09     39.53 o
  -7  11   2       11.90       11.26     31.60 o
  -6  11   2       48.92       46.98     25.70 o
  -5  11   2      608.36      610.55     36.35 o
  -4  11   2       15.27        7.89     26.12 o
  -3  11   2      118.17       92.78     28.39 o
  -2  11   2      306.07      316.97     30.07 o
  -1  11   2      224.71      196.75     15.51 o
   0  11   2      560.45      588.06     20.99 o
   1  11   2      104.54      145.00     15.33 o
   2  11   2      174.22      178.24     23.54 o
   3  11   2        2.36        0.00     23.56 o
   4  11   2       39.01       58.95     29.12 o
   5  11   2      508.10      530.71     41.49 o
   6  11   2       30.42        0.00     27.67 o
   7  11   2       31.17       13.38     29.82 o
  -7  12   2       29.05        0.00     45.47 o
  -6  12   2      123.99      111.46     30.98 o
  -5  12   2       48.50       58.83     28.02 o
  -4  12   2        3.17        0.00     26.67 o
  -3  12   2        0.03        8.78     25.53 o
  -2  12   2       46.26       82.37     27.41 o
  -1  12   2     3529.65     2856.08     47.90 o
   0  12   2      381.64      425.86     20.08 o
   1  12   2      778.49      732.24     23.35 o
   2  12   2      369.11      376.30     29.81 o
   3  12   2      607.36      557.83     91.88 o
   4  12   2       87.09       90.35     30.55 o
   5  12   2      203.05      173.95     32.62 o
   6  12   2       61.85       93.83     31.99 o
   7  12   2        4.43        4.52     40.70 o
  -7  13   2       82.37      102.08     53.43 o
  -6  13   2       14.92        0.00     27.19 o
  -5  13   2      264.57      287.45     34.90 o
  -4  13   2       78.09       93.54     35.08 o
  -3  13   2       55.08       60.57     26.75 o
  -2  13   2        0.49       19.95     27.28 o
  -1  13   2       22.34       48.50     19.88 o
   0  13   2      349.21      382.71     21.43 o
   1  13   2      540.95      480.25     51.13 o
   2  13   2       64.54      135.23     27.34 o
   3  13   2      423.64      437.85     37.80 o
   4  13   2        5.65       35.69     29.75 o
   5  13   2        2.95        3.37     27.28 o
   6  13   2        9.25        7.70     34.10 o
   7  13   2       17.15       49.71     32.53 o
  -7  14   2        0.00       47.16     50.21 o
  -6  14   2        2.00        0.00     43.36 o
  -5  14   2       61.35       89.49     30.56 o
  -4  14   2      165.33      167.90     32.94 o
  -3  14   2        0.00        0.00     32.19 o
  -2  14   2        0.23       13.04     30.75 o
  -1  14   2       12.29        9.35     21.72 o
   0  14   2      120.63      110.39     18.40 o
   1  14   2      142.46      107.47     35.41 o
   2  14   2       30.31       63.07     27.66 o
   3  14   2     1508.79     1418.89     51.02 o
   4  14   2        0.45        0.00     28.51 o
   5  14   2        0.86        0.00     27.23 o
   6  14   2        0.59        9.16     29.98 o
   7  14   2        9.35        3.63     40.60 o
  -6  15   2       16.78        0.00     34.07 o
  -5  15   2      866.34      580.30     51.40 o
  -4  15   2        5.29        0.00     30.97 o
  -3  15   2      361.13      365.85     43.79 o
  -2  15   2      176.39      157.78     36.28 o
  -1  15   2        2.77        0.00     22.24 o
   0  15   2        2.90       12.70     17.99 o
   1  15   2        0.16        0.00     24.53 o
   2  15   2     1710.83     1561.57    102.10 o
   3  15   2      214.90      248.76     35.17 o
   4  15   2       41.49        0.00     28.10 o
   5  15   2       71.85      146.50     41.52 o
   6  15   2       34.15       79.99     52.20 o
  -6  16   2      128.98      127.10     42.28 o
  -5  16   2      117.11      111.14     39.54 o
  -4  16   2       19.28        2.69     32.20 o
  -3  16   2      418.66      462.91     46.35 o
  -2  16   2       82.63      186.62     30.61 o
  -1  16   2      150.40      151.26     26.49 o
   0  16   2        0.81        0.00     28.35 o
   1  16   2      582.51      472.84     47.79 o
   2  16   2      547.64      637.50     45.99 o
   3  16   2       19.08       92.29     33.16 o
   4  16   2      104.62       60.85     30.75 o
   5  16   2      255.48      208.01     36.97 o
   6  16   2        7.98        5.21     32.05 o
  -6  17   2        4.78       28.18     36.38 o
  -5  17   2        7.67       20.18     37.73 o
  -4  17   2        3.46       13.60     34.57 o
  -3  17   2        4.77        0.00     30.87 o
  -2  17   2       10.34       14.29     27.35 o
  -1  17   2       70.07       92.70     29.11 o
   0  17   2     3314.13     3167.75     89.42 o
   1  17   2       53.07       23.86     28.57 o
   2  17   2      271.17      323.02     35.45 o
   3  17   2      687.96      647.41    103.81 o
   4  17   2      272.44      287.88     38.14 o
   5  17   2       88.59       79.86     33.82 o
   6  17   2       11.11       68.01     59.51 o
  -6  18   2       48.36       11.08     53.40 o
  -5  18   2       37.21       19.47     36.23 o
  -4  18   2      171.97      231.81     42.72 o
  -3  18   2        0.67        9.64     32.41 o
  -2  18   2      173.43      172.75     28.98 o
  -1  18   2      159.02      112.65     36.38 o
   0  18   2     1246.39     1107.18     56.11 o
   1  18   2      252.74      263.32     41.17 o
   2  18   2      773.85      757.53     63.03 o
   3  18   2      420.38      350.63     57.59 o
   4  18   2      127.00       71.21     33.70 o
   5  18   2      129.07       52.83     34.88 o
  -5  19   2        0.19        0.00     35.58 o
  -4  19   2      106.89      166.74     33.15 o
  -3  19   2       37.04       54.40     50.56 o
  -2  19   2       34.78       61.79     30.30 o
  -1  19   2      906.35      742.86    142.65 o
   0  19   2       14.19        0.00     30.49 o
   1  19   2       23.83       63.91     34.27 o
   2  19   2      454.92      485.74     39.77 o
   3  19   2      343.99      387.31     39.76 o
   4  19   2       54.09      107.77     34.84 o
   5  19   2        0.41       26.43     33.88 o
  -5  20   2        3.90       83.19     36.68 o
  -4  20   2       24.67       20.76     40.26 o
  -3  20   2        3.14       49.01     45.79 o
  -2  20   2       36.75        0.00     58.54 o
  -1  20   2       58.35       58.28     35.50 o
   0  20   2      171.36       96.67     36.68 o
   1  20   2        3.91        0.00     32.45 o
   2  20   2      158.59      149.33     40.21 o
   3  20   2      348.59      350.37     39.77 o
   4  20   2      105.11       75.31     35.77 o
   5  20   2        5.75       48.46     35.68 o
  -4  21   2        8.82       45.55     29.57 o
  -3  21   2      116.97      119.45     50.79 o
  -2  21   2       12.80       43.75     36.24 o
  -1  21   2      346.98      476.63     50.27 o
   0  21   2       14.57        0.00     34.27 o
   1  21   2       27.20       16.92     35.36 o
   2  21   2        7.80       32.51     36.50 o
   3  21   2        7.00        0.00     29.57 o
   4  21   2       40.79       49.17     33.56 o
  -4  22   2       87.43      144.15     39.92 o
  -3  22   2       40.53        4.32     36.53 o
  -2  22   2       25.78       46.20     36.66 o
  -1  22   2        1.37        0.00     48.89 o
   0  22   2        0.23        0.00     33.48 o
   1  22   2        7.27       15.78     36.21 o
   2  22   2       11.16        0.00     36.30 o
   3  22   2       57.87      129.91     42.83 o
   4  22   2       28.64       31.31     35.30 o
  -3  23   2        6.74        0.00     35.12 o
  -2  23   2        0.88        0.00     37.10 o
  -1  23   2       58.38      118.15     40.08 o
   0  23   2        3.75       42.43     38.04 o
   1  23   2       40.43        0.00     35.77 o
   2  23   2       26.71       32.64     39.80 o
   3  23   2       40.07      114.42     71.19 o
  -2  24   2       48.78       32.08     79.48 o
  -1  24   2        2.93       18.12     40.05 o
   0  24   2       47.85      103.37     54.02 o
   1  24   2       33.18       80.71     41.67 o
   2  24   2       89.98      113.40     43.80 o
  -5   0   3      181.49      247.73     47.35 o
  -3   0   3      204.09      259.40     29.54 o
  -1   0   3    13524.31    12533.55    305.22 o
   1   0   3    12843.88    11722.47    205.63 o
   3   0   3     2940.53     2512.46     65.39 o
   5   0   3       11.84        0.61     27.40 o
   7   0   3      249.30      207.49     40.17 o
  -6   1   3        0.53        9.52     44.68 o
  -5   1   3      325.07      268.16     69.51 o
  -4   1   3      364.15      488.66     31.95 o
  -3   1   3     1182.44     1244.56     30.05 o
  -2   1   3     1059.35     1203.55     27.69 o
  -1   1   3      302.58      248.22     15.76 o
   0   1   3     3165.16     2920.60     39.91 o
   1   1   3     4995.26     4809.78     65.11 o
   2   1   3      958.10     1289.86     31.39 o
   3   1   3      216.13      200.34     17.92 o
   4   1   3      584.02      512.41     25.70 o
   5   1   3       42.48        0.00     21.25 o
   6   1   3      459.28      465.82     36.28 o
   7   1   3       13.94        3.56     22.90 o
   8   1   3        7.96       25.02     41.92 o
  -8   2   3       73.07       15.00     57.79 o
  -6   2   3      156.76      189.27     53.11 o
  -5   2   3      911.31      937.01     47.21 o
  -4   2   3     1130.43     1111.50     43.38 o
  -3   2   3      903.39      916.34     26.23 o
  -2   2   3     1022.15     1062.36     21.64 o
  -1   2   3    18142.17    16464.64    204.69 o
   0   2   3     2904.80     2961.33     36.73 o
   1   2   3     3751.32     3319.26     48.45 o
   2   2   3     1837.42     1925.66     31.32 o
   3   2   3        1.59        0.00     10.96 o
   4   2   3       64.61       62.96     14.87 o
   5   2   3       99.11      113.86     20.07 o
   6   2   3       16.36        7.40     23.41 o
   7   2   3      145.77      230.36     42.65 o
   8   2   3       12.52       60.62     35.02 o
  -8   3   3       33.57       18.12     58.09 o
  -7   3   3        0.72       29.30     56.68 o
  -6   3   3      136.23      158.82     28.42 o
  -5   3   3     1296.26     1210.27     34.69 o
  -4   3   3      221.58      258.21     18.62 o
  -3   3   3       24.98       17.65     12.61 o
  -2   3   3      230.64     1073.65     28.16 o
  -1   3   3       13.24       61.19      9.17 o
   0   3   3      113.06      133.97     13.72 o
   1   3   3      342.17      345.37     31.31 o
   2   3   3      546.13      547.77     18.79 o
   3   3   3       37.30       35.42     13.47 o
   4   3   3      358.43      457.11     23.54 o
   5   3   3       85.92       70.02     21.15 o
   6   3   3      128.79      162.27     40.87 o
   7   3   3      167.06      185.22     32.91 o
   8   3   3       10.33       32.23     36.75 o
  -8   4   3      107.70      121.23     65.13 o
  -7   4   3        3.45        0.00     48.99 o
  -6   4   3      356.63      333.93     30.90 o
  -5   4   3      179.78      178.24     25.47 o
  -4   4   3      124.64      170.26     16.24 o
  -3   4   3      732.81      629.58     21.27 o
  -2   4   3     1728.21     1811.33     28.11 o
  -1   4   3        1.88       12.17      8.88 o
   0   4   3     2118.17     2165.67     33.75 o
   1   4   3      136.10      119.15     18.00 o
   2   4   3       55.89      169.35     22.50 o
   3   4   3     2150.55     2130.42     36.95 o
   4   4   3      107.68       94.88     15.90 o
   5   4   3       12.05       35.05     18.69 o
   6   4   3        0.31        0.00     27.43 o
   7   4   3        6.26        0.22     27.83 o
   8   4   3       45.79       56.19     33.35 o
  -7   5   3        0.53       12.02     54.22 o
  -6   5   3        8.70       33.97     23.76 o
  -5   5   3      201.02      246.61     25.24 o
  -4   5   3      709.67      707.25     32.01 o
  -3   5   3      105.03      133.22     14.05 o
  -2   5   3     2236.07     1945.56     36.45 o
  -1   5   3     3443.35     3325.28     43.16 o
   0   5   3     2165.94     2207.55     34.91 o
   1   5   3      358.86      289.24     19.30 o
   2   5   3     2921.95     2763.68     45.72 o
   3   5   3      953.55     1030.14     28.45 o
   4   5   3      229.30      231.50     18.68 o
   5   5   3       10.44       12.98     19.08 o
   6   5   3        1.13       21.23     27.40 o
   7   5   3       16.84       51.74     35.89 o
   8   5   3        0.08        5.05     29.29 o
  -7   6   3        6.65       44.21     56.51 o
  -6   6   3      659.69      576.37     56.00 o
  -5   6   3       82.22      114.33     23.83 o
  -4   6   3        0.02        0.00     13.60 o
  -3   6   3      350.60      339.97     17.14 o
  -2   6   3       31.47      147.12     19.21 o
  -1   6   3      234.85      270.61     20.30 o
   0   6   3      354.75      387.74     15.34 o
   1   6   3       98.50      129.33     12.82 o
   2   6   3     2033.67     2150.82     57.88 o
   3   6   3       29.89       29.03     14.28 o
   4   6   3        0.17       25.98     15.30 o
   5   6   3       26.54       16.64     22.39 o
   6   6   3        3.13        0.00     26.00 o
   7   6   3       34.75       70.25     30.00 o
   8   6   3        5.60        0.00     29.43 o
  -7   7   3      805.42      773.38     83.27 o
  -6   7   3        1.50        0.00     22.00 o
  -5   7   3      350.72      325.46     28.13 o
  -4   7   3        5.54       14.86     18.54 o
  -3   7   3      686.26      535.82     18.59 o
  -2   7   3       73.11      304.03     52.83 o
  -1   7   3     1624.88     1487.56     27.08 o
   0   7   3     2311.61     2555.29     56.54 o
   1   7   3       45.25       44.43     11.41 o
   2   7   3       80.86      146.11     19.62 o
   3   7   3      220.25      285.10     34.28 o
   4   7   3      306.20      336.17     36.92 o
   5   7   3        2.02        0.00     28.37 o
   6   7   3       10.40       19.92     34.20 o
   7   7   3        4.30       19.78     28.90 o
   8   7   3        6.40       32.01     30.70 o
  -7   8   3       12.70      133.69     39.22 o
  -6   8   3      424.44      402.43     31.28 o
  -5   8   3      858.27      765.56     59.60 o
  -4   8   3      145.86      143.03     22.17 o
  -3   8   3       58.58      107.22     20.57 o
  -2   8   3     2480.93     2871.66     55.73 o
  -1   8   3     1093.62      911.07     21.29 o
   0   8   3      780.12      775.89     22.80 o
   1   8   3       33.93       19.34     11.54 o
   2   8   3        9.44        8.14     12.15 o
   3   8   3     2039.94     1979.89     40.58 o
   4   8   3        2.21        0.00     25.24 o
   5   8   3        4.22       16.96     28.84 o
   6   8   3        0.73       13.29     34.76 o
   7   8   3        0.00        7.20     29.33 o
   8   8   3       16.95       24.78     32.75 o
  -7   9   3       26.91       71.26     36.30 o
  -6   9   3      359.40      318.46     44.50 o
  -5   9   3        3.61        4.41     24.02 o
  -4   9   3        0.97       15.80     21.22 o
  -3   9   3       10.06       17.51     18.89 o
  -2   9   3       35.50      118.83     20.06 o
  -1   9   3     3032.03     3119.58     48.26 o
   0   9   3     1981.25     1848.82     34.03 o
   1   9   3      803.41      768.34     22.78 o
   2   9   3      206.15      497.50     57.01 o
   3   9   3      635.21      580.28     34.89 o
   4   9   3       20.27        7.02     25.84 o
   5   9   3      592.79      561.58     42.45 o
   6   9   3      124.73      102.26     31.20 o
   7   9   3      321.23      334.11     40.60 o
  -7  10   3       50.84       28.87     35.66 o
  -6  10   3      376.35      384.31     36.70 o
  -5  10   3        6.17        2.39     24.42 o
  -4  10   3      161.51      171.43     28.92 o
  -3  10   3     1136.26      955.87     42.38 o
  -2  10   3        7.48        0.00     16.72 o
  -1  10   3       24.86       23.61     11.99 o
   0  10   3      577.45      624.51     20.95 o
   1  10   3     1137.48     1200.65     36.70 o
   2  10   3       44.47       27.25     14.06 o
   3  10   3      286.98      231.42     28.93 o
   4  10   3       82.37       61.45     28.94 o
   5  10   3       10.00       11.25     28.23 o
   6  10   3      153.20      121.19     32.36 o
   7  10   3      142.96      191.28     36.40 o
  -7  11   3        9.21        0.00     69.12 o
  -6  11   3        3.67        0.00     27.54 o
  -5  11   3      447.85      397.11     35.98 o
  -4  11   3       47.45       84.53     32.42 o
  -3  11   3       44.77       61.53     28.31 o
  -2  11   3        8.98       15.26     19.14 o
  -1  11   3      526.33      513.85     19.75 o
   0  11   3      177.10      225.53     17.06 o
   1  11   3      148.68      126.12     16.24 o
   2  11   3      349.97      390.58     31.95 o
   3  11   3       83.91      129.52     27.59 o
   4  11   3      331.56      312.81     35.61 o
   5  11   3        0.01        0.00     41.21 o
   6  11   3        2.90       13.74     28.84 o
   7  11   3       21.33       33.59     71.00 o
  -7  12   3        5.13        0.00     37.16 o
  -6  12   3      148.18      142.35     32.20 o
  -5  12   3        3.36       25.41     30.61 o
  -4  12   3       28.62       10.45     32.05 o
  -3  12   3       13.84        0.28     27.81 o
  -2  12   3      661.31      624.99     43.27 o
  -1  12   3      262.41      315.12     18.98 o
   0  12   3      392.40      365.34     29.87 o
   1  12   3        7.37        0.00     13.99 o
   2  12   3       51.01       41.79     23.83 o
   3  12   3      144.49      154.65     29.76 o
   4  12   3      840.42      753.41     44.48 o
   5  12   3        2.48       53.05     28.66 o
   6  12   3       55.02      105.33     32.75 o
   7  12   3       26.50        0.00     29.30 o
  -7  13   3        1.86       25.56     46.39 o
  -6  13   3        0.51        0.00     50.47 o
  -5  13   3        0.30        0.00     29.05 o
  -4  13   3     1381.02     1205.87     55.66 o
  -3  13   3       16.50        0.00     30.55 o
  -2  13   3      758.11      707.67     59.96 o
  -1  13   3        4.76        3.19     19.07 o
   0  13   3      590.85      540.51     23.63 o
   1  13   3      173.79      260.55     32.32 o
   2  13   3       10.07       23.18     25.27 o
   3  13   3      403.46      419.31     36.73 o
   4  13   3      338.01      316.29     36.75 o
   5  13   3       22.41       27.02     28.38 o
   6  13   3        8.39        0.00     29.93 o
   7  13   3       28.94       24.66     32.31 o
  -7  14   3        3.94       88.52     49.85 o
  -6  14   3       24.03       75.40     51.15 o
  -5  14   3       90.71      151.02     53.25 o
  -4  14   3       37.95       61.63     34.35 o
  -3  14   3       11.52       33.58     30.00 o
  -2  14   3      239.65      276.68     29.97 o
  -1  14   3       33.97        0.00     21.89 o
   0  14   3        6.49        0.00     16.59 o
   1  14   3       37.98       34.09     24.85 o
   2  14   3      858.53      960.27     52.87 o
   3  14   3       79.90       59.89     28.63 o
   4  14   3       44.43       52.23     29.81 o
   5  14   3       16.01       68.18     32.24 o
   6  14   3       13.05       16.12     31.74 o
  -6  15   3        0.00       39.47     50.20 o
  -5  15   3      156.60      158.08     39.28 o
  -4  15   3      180.71      246.98     59.52 o
  -3  15   3      385.65      449.71     41.74 o
  -2  15   3      176.18      245.92     41.72 o
  -1  15   3      396.62      359.10     42.37 o
   0  15   3      451.95      436.49     25.78 o
   1  15   3      112.12       64.38     53.82 o
   2  15   3     2659.98     2371.78     87.42 o
   3  15   3      236.98      209.28     35.64 o
   4  15   3       56.61       66.62     46.56 o
   5  15   3      101.33       54.24     32.15 o
   6  15   3       28.50       22.08     31.55 o
  -6  16   3       38.48       16.17     47.92 o
  -5  16   3      445.03      495.03     98.77 o
  -4  16   3        1.53       26.60     31.43 o
  -3  16   3       26.81       46.02     27.06 o
  -2  16   3       74.09      179.40     30.43 o
  -1  16   3     1345.37     1185.39     43.22 o
   0  16   3      957.66      893.76     50.04 o
   1  16   3      610.24      612.66     38.91 o
   2  16   3       99.84       61.71     31.05 o
   3  16   3      339.92      404.15     38.97 o
   4  16   3        4.21       51.53     30.81 o
   5  16   3       25.70       40.36     32.51 o
   6  16   3        0.22        2.16     32.34 o
  -6  17   3       41.49      116.73     40.17 o
  -5  17   3      292.88      381.48     38.92 o
  -4  17   3      135.09      133.68     31.42 o
  -3  17   3       15.15       17.44     25.93 o
  -2  17   3       30.49       49.79     26.75 o
  -1  17   3      836.13      695.34     37.98 o
   0  17   3      491.51      488.18     45.95 o
   1  17   3       19.61       47.96     28.61 o
   2  17   3        9.88       29.91     28.58 o
   3  17   3      109.88       98.23     39.70 o
   4  17   3       81.40       65.77     31.11 o
   5  17   3       79.97       97.43     35.24 o
   6  17   3       13.79       11.43     34.57 o
  -6  18   3       82.60      224.31     53.30 o
  -5  18   3        0.09       44.06     28.94 o
  -4  18   3       16.95       67.35     29.43 o
  -3  18   3        2.78       35.18     26.73 o
  -2  18   3        0.37       66.34     26.33 o
  -1  18   3       47.01       61.21     37.55 o
   0  18   3       51.41       62.28     35.24 o
   1  18   3      456.77      356.30     44.04 o
   2  18   3        1.85       30.69     28.27 o
   3  18   3       66.69       52.82     31.17 o
   4  18   3        8.04        0.00     30.79 o
   5  18   3        2.01        0.00     32.99 o
  -5  19   3       54.45       61.59     37.96 o
  -4  19   3        9.51       11.85     53.39 o
  -3  19   3      258.40      285.80     45.67 o
  -2  19   3        5.24       55.83     26.46 o
  -1  19   3       79.83       86.09     34.58 o
   0  19   3      280.53      267.13     40.94 o
   1  19   3      299.26      327.27     43.40 o
   2  19   3      315.34      258.11     47.39 o
   3  19   3       26.28        7.63     29.66 o
   4  19   3      348.77      369.11     48.07 o
   5  19   3        5.37       23.21     35.56 o
  -5  20   3        5.06       25.51     44.99 o
  -4  20   3       40.94       73.97     31.06 o
  -3  20   3        0.48        5.53     29.60 o
  -2  20   3      248.29      204.02     41.94 o
  -1  20   3        3.25       17.53     33.25 o
   0  20   3      175.54      173.40     39.19 o
   1  20   3      169.79      155.24     38.86 o
   2  20   3       86.54       35.21     61.11 o
   3  20   3        5.56       11.49     31.13 o
   4  20   3        8.62       38.40     32.45 o
  -4  21   3       50.46      131.10     68.18 o
  -3  21   3        0.05       44.45     35.85 o
  -2  21   3      102.86       93.55     39.32 o
  -1  21   3       76.16       45.68     66.67 o
   0  21   3      312.87      420.75     51.43 o
   1  21   3        0.12       26.53     34.77 o
   2  21   3      232.22      215.91     65.14 o
   3  21   3      105.24      119.24     40.81 o
   4  21   3      190.30      161.22     38.06 o
  -4  22   3       17.87       47.07     45.68 o
  -3  22   3       38.06       65.99     39.91 o
  -2  22   3       44.67       72.35     39.31 o
  -1  22   3      171.92      152.74     52.04 o
   0  22   3       32.28       51.82     36.39 o
   1  22   3        0.24        0.00     33.74 o
   2  22   3       12.00       53.89     39.50 o
   3  22   3       62.21       70.79     40.66 o
  -3  23   3       52.95       23.08     39.09 o
  -2  23   3        3.12        0.00     36.47 o
  -1  23   3       75.61       95.80     40.30 o
   0  23   3      147.26      201.97     57.25 o
   1  23   3       34.68      104.37     39.98 o
   2  23   3       11.39       54.91     40.99 o
   3  23   3       21.28       12.59     41.69 o
  -2  24   3        0.01       30.54     64.99 o
  -1  24   3       42.35      103.34     41.53 o
   0  24   3       10.23       13.26     38.88 o
   1  24   3       44.57       82.13     41.18 o
   2  24   3       17.41       32.29     74.36 o
  -6   0   4      624.38      492.83     42.46 o
  -4   0   4       22.07       10.36     20.38 o
  -2   0   4        1.58        7.17     13.72 o
   0   0   4    22198.30    20785.98    497.10 o
   2   0   4     1936.40     2140.01     67.43 o
   4   0   4      565.08      480.86     38.23 o
   6   0   4       65.66       13.07     33.44 o
   8   0   4        1.52        0.00     56.49 o
  -7   1   4       20.97       71.29     31.22 o
  -6   1   4      195.00      206.42     30.10 o
  -5   1   4       50.57       12.76     22.18 o
  -4   1   4      531.10      445.73     21.20 o
  -3   1   4       66.22       83.83     18.33 o
  -2   1   4     5978.66     6124.20     79.03 o
  -1   1   4     2100.03     2161.39     47.95 o
   0   1   4      612.96      562.53     26.28 o
   1   1   4     1919.30     1706.47     31.69 o
   2   1   4      544.04      498.16     19.94 o
   3   1   4     2149.27     1908.03     41.18 o
   4   1   4       20.72       32.26     17.77 o
   5   1   4       69.26      114.50     24.54 o
   6   1   4        0.02        6.57     22.73 o
   7   1   4      483.94      340.38     32.20 o
   8   1   4        0.41        0.00     38.60 o
  -8   2   4        6.08      105.34     37.72 o
  -7   2   4       97.29      125.82     51.18 o
  -6   2   4        2.05        0.00     24.93 o
  -5   2   4       12.00       27.49     25.70 o
  -4   2   4     1248.79     1167.79     28.97 o
  -3   2   4       71.72       77.92     12.11 o
  -2   2   4      656.39      736.66     16.94 o
  -1   2   4     1191.42      997.73     24.35 o
   0   2   4      403.66      412.38     13.90 o
   1   2   4      272.03      339.22     38.10 o
   2   2   4     2840.58     2615.39     44.88 o
   3   2   4     3556.50     3226.39     61.01 o
   4   2   4      891.68      707.20     24.36 o
   5   2   4        1.75        6.30     21.52 o
   6   2   4        0.01       26.66     22.34 o
   7   2   4       49.92       54.72     40.92 o
   8   2   4       66.20       60.57     43.24 o
  -8   3   4        0.00       72.07     35.00 o
  -7   3   4       74.96      121.31     38.53 o
  -6   3   4      453.37      514.25     42.80 o
  -5   3   4      162.19      177.93     24.69 o
  -4   3   4      167.23      195.01     21.58 o
  -3   3   4     2416.23     2236.76     46.52 o
  -2   3   4     1788.16     1920.36     28.87 o
  -1   3   4      553.68      502.03     13.52 o
   0   3   4     9958.10    10268.21    116.71 o
   1   3   4      778.69      597.29     19.20 o
   2   3   4      504.20      570.34     20.03 o
   3   3   4     2976.07     2792.85     78.14 o
   4   3   4       10.05        0.00     16.03 o
   5   3   4      136.20       94.21     26.17 o
   6   3   4        9.95       12.46     24.42 o
   7   3   4      193.28      197.38     34.36 o
   8   3   4       20.07       60.02     44.11 o
  -8   4   4        7.95       54.59     42.32 o
  -7   4   4        0.96       65.64     36.21 o
  -6   4   4       26.13       59.53     34.36 o
  -5   4   4     2490.24     2283.81     48.13 o
  -4   4   4      139.57      142.99     17.44 o
  -3   4   4     2381.00     2196.49     35.20 o
  -2   4   4     2025.31     2200.68     32.24 o
  -1   4   4       74.07       88.38     10.07 o
   0   4   4      332.14      343.36     20.67 o
   1   4   4      412.11      406.22     22.60 o
   2   4   4     2846.65     2547.15     43.96 o
   3   4   4      136.86      113.96     17.10 o
   4   4   4       41.20       72.40     15.92 o
   5   4   4       21.15       46.61     23.52 o
   6   4   4       15.85       15.08     27.41 o
   7   4   4       25.26       39.69     28.82 o
   8   4   4       34.89       21.31     37.24 o
  -8   5   4        5.80      136.65     39.36 o
  -7   5   4      521.65      559.03     54.56 o
  -6   5   4      537.52      545.32     50.28 o
  -5   5   4      132.93      174.42     26.98 o
  -4   5   4      205.58      246.58     21.71 o
  -3   5   4        9.76        5.32     13.96 o
  -2   5   4      250.14      413.27     14.28 o
  -1   5   4     2855.17     2694.78     37.03 o
   0   5   4       69.26       99.76     17.10 o
   1   5   4     2992.91     2945.55     46.17 o
   2   5   4      768.28      793.44     23.36 o
   3   5   4      490.34      399.72     22.47 o
   4   5   4      261.81      284.43     20.62 o
   5   5   4      285.02      304.25     33.16 o
   6   5   4       13.12        0.00     26.21 o
   7   5   4        0.41        0.00     28.27 o
   8   5   4        9.62       28.38     31.07 o
  -8   6   4       93.68      176.47     54.77 o
  -7   6   4       40.38      109.52     63.16 o
  -6   6   4      634.85      569.09     48.87 o
  -5   6   4      278.28      287.99     29.99 o
  -4   6   4        4.88        2.92     15.23 o
  -3   6   4       24.12       30.56     11.69 o
  -2   6   4     1696.48     1891.11     30.09 o
  -1   6   4     3727.98     3769.92     49.30 o
   0   6   4      132.51      135.41     14.50 o
   1   6   4       48.29       42.40     11.76 o
   2   6   4     1080.16     1030.02     26.67 o
   3   6   4      912.09      748.94     26.37 o
   4   6   4      292.38      302.59     35.40 o
   5   6   4       64.13       40.79     29.58 o
   6   6   4        3.84       10.41     27.55 o
   7   6   4       44.35        9.83     28.58 o
   8   6   4        1.73       25.73     30.53 o
  -8   7   4      153.79      164.82     41.77 o
  -7   7   4      143.07      178.09     61.96 o
  -6   7   4       11.24       14.18     32.07 o
  -5   7   4      357.83      415.99     41.43 o
  -4   7   4        8.78        9.66     20.93 o
  -3   7   4      611.15      584.11     18.38 o
  -2   7   4     1404.06     1464.63     34.21 o
  -1   7   4      220.27      243.94     15.34 o
   0   7   4      294.94      307.14     15.09 o
   1   7   4      281.69      317.12     16.57 o
   2   7   4     1614.45     1591.66     34.06 o
   3   7   4     2337.93     2263.00     50.92 o
   4   7   4       50.70       82.81     21.40 o
   5   7   4      505.82      505.11     55.25 o
   6   7   4       27.77       35.10     27.59 o
   7   7   4        0.07       15.75     29.58 o
   8   7   4       24.76       39.39     30.88 o
  -8   8   4        1.82       78.71    121.75 o
  -7   8   4      329.78      367.52     72.97 o
  -6   8   4      249.58      324.20     44.30 o
  -5   8   4      163.19      167.95     29.27 o
  -4   8   4      195.94      208.88     35.99 o
  -3   8   4        8.37       18.97     11.76 o
  -2   8   4       12.45       25.19     10.93 o
  -1   8   4      947.36     1135.40     24.59 o
   0   8   4     1359.43     1501.37     29.38 o
   1   8   4      134.88      150.48     15.06 o
   2   8   4      509.72      437.79     34.63 o
   3   8   4      149.19      162.98     18.44 o
   4   8   4     1071.54      995.02     42.73 o
   5   8   4      126.09      105.71     31.92 o
   6   8   4       10.13       24.09     52.06 o
   7   8   4       68.29      111.90     33.49 o
  -8   9   4       38.24      114.77    109.22 o
  -7   9   4       13.29       67.66     55.64 o
  -6   9   4      327.94      378.03     44.97 o
  -5   9   4        1.83        1.72     27.13 o
  -4   9   4      226.62      274.86     48.15 o
  -3   9   4      139.55      121.30     18.97 o
  -2   9   4     4270.14     3928.80     58.49 o
  -1   9   4     2122.08     2488.54     41.61 o
   0   9   4     1698.67     1934.31     35.84 o
   1   9   4        3.11        0.00     12.74 o
   2   9   4      279.96      269.14     19.16 o
   3   9   4        1.59        9.26     16.38 o
   4   9   4      361.37      342.97     33.48 o
   5   9   4      118.72       61.95     30.32 o
   6   9   4        0.74       15.19     27.66 o
   7   9   4       12.09       32.21     31.17 o
  -7  10   4       29.86      125.78     43.56 o
  -6  10   4      149.86      134.04     37.73 o
  -5  10   4       14.19       13.14     25.94 o
  -4  10   4       24.31        0.00     21.66 o
  -3  10   4       35.12       23.30     18.95 o
  -2  10   4       35.81       66.92     18.59 o
  -1  10   4     1200.77     1275.59     28.43 o
   0  10   4      343.44      334.30     18.81 o
   1  10   4        3.51        2.79     13.35 o
   2  10   4      319.67      376.14     24.22 o
   3  10   4       34.94       23.54     25.15 o
   4  10   4      129.88      106.98     30.44 o
   5  10   4       48.57       67.20     30.63 o
   6  10   4       78.53      110.53     32.03 o
   7  10   4        1.55        0.00     29.30 o
  -7  11   4        0.18      103.15     96.84 o
  -6  11   4      118.05      156.83     40.71 o
  -5  11   4       88.78       55.22     27.54 o
  -4  11   4       26.11        0.00     22.87 o
  -3  11   4      159.21      174.07     26.08 o
  -2  11   4      566.31      576.99     28.64 o
  -1  11   4      349.77      361.29     20.38 o
   0  11   4      103.71      112.46     15.78 o
   1  11   4        5.95        0.00     13.40 o
   2  11   4       53.98       40.86     16.72 o
   3  11   4       16.97       15.01     25.67 o
   4  11   4       54.88       53.00     38.48 o
   5  11   4      259.25      246.68     34.00 o
   6  11   4       41.36       69.77     39.05 o
   7  11   4      218.65      251.04     38.79 o
  -7  12   4       21.61       22.85     59.88 o
  -6  12   4      178.69      213.86     35.77 o
  -5  12   4       92.28       95.52     24.93 o
  -4  12   4      126.09      116.18     29.98 o
  -3  12   4      303.74      384.22     32.41 o
  -2  12   4      478.20      573.62     32.64 o
  -1  12   4     1560.19     1449.22     32.75 o
   0  12   4       31.94        3.37     14.63 o
   1  12   4     2102.43     1858.80     39.17 o
   2  12   4     1790.07     1748.74     50.55 o
   3  12   4        5.94        0.00     29.12 o
   4  12   4       17.51        0.00     27.93 o
   5  12   4        6.23        0.00     26.08 o
   6  12   4       81.14       44.11     30.66 o
   7  12   4       22.74       27.64     31.84 o
  -7  13   4       19.15      165.96     59.52 o
  -6  13   4       39.13       62.29     35.97 o
  -5  13   4       72.93       88.91     28.03 o
  -4  13   4      643.80      708.13     40.97 o
  -3  13   4        1.80        1.77     25.40 o
  -2  13   4        1.20       11.14     22.97 o
  -1  13   4      262.98      223.50     25.27 o
   0  13   4       95.74       70.17     17.56 o
   1  13   4      166.43      204.63     20.76 o
   2  13   4       50.32       51.96     25.99 o
   3  13   4      164.89      138.86     31.49 o
   4  13   4       64.61       58.36     29.50 o
   5  13   4       20.92       34.29     29.59 o
   6  13   4        9.10       12.11     29.44 o
   7  13   4        1.72        0.00     31.46 o
  -7  14   4       38.70      151.54     62.02 o
  -6  14   4       33.78       73.34     37.84 o
  -5  14   4       22.25       50.58     28.46 o
  -4  14   4        6.73       25.42     27.55 o
  -3  14   4      118.08      158.21     29.16 o
  -2  14   4      267.23      324.71     37.66 o
  -1  14   4     1341.18     1231.68     40.47 o
   0  14   4      247.79      252.33     22.19 o
   1  14   4      688.31      606.10     58.27 o
   2  14   4       61.14       72.33     26.69 o
   3  14   4       23.73        0.00     28.36 o
   4  14   4      505.42      493.38     74.20 o
   5  14   4       37.33       49.22     31.14 o
   6  14   4       13.47       15.28     31.74 o
  -6  15   4      151.55      220.06     57.30 o
  -5  15   4      850.91      773.26     44.96 o
  -4  15   4      152.70      156.16     40.67 o
  -3  15   4       80.57       52.43     28.52 o
  -2  15   4      236.31      493.13     36.86 o
  -1  15   4      176.25      170.31     27.21 o
   0  15   4      123.10      144.02     28.34 o
   1  15   4        0.39        0.00     23.97 o
   2  15   4      155.81      140.73     31.56 o
   3  15   4        2.67        0.00     28.56 o
   4  15   4      183.20      210.31     34.38 o
   5  15   4      119.54      103.84     33.02 o
   6  15   4       22.11        0.00     30.95 o
  -6  16   4       36.06      142.18     69.52 o
  -5  16   4      185.90      177.03     53.04 o
  -4  16   4       24.73       31.36     27.61 o
  -3  16   4       86.80       90.79     27.95 o
  -2  16   4       17.15       22.46     26.56 o
  -1  16   4        3.60        0.00     22.97 o
   0  16   4       61.03       66.96     34.93 o
   1  16   4     3236.80     2961.99     69.84 o
   2  16   4       24.54        0.00     31.89 o
   3  16   4     1072.84      952.56     45.89 o
   4  16   4      424.14      401.11     40.49 o
   5  16   4       11.26        0.00     32.93 o
   6  16   4       37.53       36.42     33.55 o
  -6  17   4       12.55       98.21     40.37 o
  -5  17   4       37.99       89.52     43.61 o
  -4  17   4      144.85      136.12     31.48 o
  -3  17   4        6.59        0.00     40.06 o
  -2  17   4      411.40      354.38     46.12 o
  -1  17   4       14.66        0.00     24.73 o
   0  17   4        2.27        1.22     42.30 o
   1  17   4      262.04      218.79     31.76 o
   2  17   4      834.92      665.59     43.51 o
   3  17   4     1128.27     1041.10     47.99 o
   4  17   4       43.14       38.49     43.98 o
   5  17   4      112.33      120.31     36.70 o
   6  17   4       39.22        0.00     33.75 o
  -5  18   4       73.94       81.77     47.44 o
  -4  18   4        5.96        0.00     43.47 o
  -3  18   4      164.01      133.49     29.54 o
  -2  18   4      190.10      192.35     29.83 o
  -1  18   4        0.12        0.00     30.71 o
   0  18   4        0.16        0.00     31.04 o
   1  18   4      253.52      184.11     39.32 o
   2  18   4       22.03       23.63     27.51 o
   3  18   4        3.90       30.60     30.06 o
   4  18   4       22.46       38.61     32.36 o
   5  18   4       36.78        6.34     37.11 o
  -5  19   4        7.28       93.38     67.37 o
  -4  19   4       37.07       75.00     30.05 o
  -3  19   4       13.43       28.58     46.30 o
  -2  19   4       15.18       44.69     26.89 o
  -1  19   4       91.64       26.46     32.77 o
   0  19   4       18.93       25.21     33.16 o
   1  19   4       53.85       59.70     35.29 o
   2  19   4       15.12       66.23     34.50 o
   3  19   4        0.22       20.81     31.55 o
   4  19   4      307.16      333.37     41.61 o
   5  19   4       23.77       46.21     37.34 o
  -5  20   4       67.20       92.18     41.21 o
  -4  20   4       91.81      152.22     35.14 o
  -3  20   4        2.86       63.80     29.20 o
  -2  20   4        0.11        0.00     33.82 o
  -1  20   4       10.08        1.17     32.82 o
   0  20   4       53.44       45.27     34.10 o
   1  20   4       11.78       23.84     34.94 o
   2  20   4        3.37        4.74     34.71 o
   3  20   4      186.17      193.42     37.40 o
   4  20   4      174.05      185.44     44.36 o
  -4  21   4       19.70       56.12     29.94 o
  -3  21   4      137.46      210.11     33.91 o
  -2  21   4       79.70      111.19     39.42 o
  -1  21   4       14.06        4.64     33.17 o
   0  21   4        1.48       21.93     34.57 o
   1  21   4       32.02        9.54     35.17 o
   2  21   4        3.35        0.00     36.12 o
   3  21   4       21.67       20.40     83.32 o
   4  21   4       19.75        0.00     33.45 o
  -3  22   4      155.98      105.91     40.00 o
  -2  22   4       20.02       38.17     38.52 o
  -1  22   4      101.50      101.96     39.27 o
   0  22   4        8.70        0.00     34.06 o
   1  22   4       94.72       38.51     37.02 o
   2  22   4       22.73        0.00     56.09 o
   3  22   4        0.00       39.55     42.03 o
  -3  23   4       22.71       34.74     39.28 o
  -2  23   4       43.78       65.19     58.75 o
  -1  23   4        2.21       22.55     37.25 o
   0  23   4       48.65       48.83     37.53 o
   1  23   4       33.35       37.57     54.73 o
   2  23   4        7.17       61.10     78.89 o
  -2  24   4        7.74       21.24     39.47 o
  -1  24   4       11.60       24.85     38.75 o
   0  24   4        0.57       15.11     37.40 o
   1  24   4      113.61       95.86     43.57 o
  -7   0   5      202.69      210.99     49.26 o
  -5   0   5       27.97       20.53     27.84 o
  -3   0   5     8725.11     9375.64    170.00 o
  -1   0   5     3397.65     3566.94    101.92 o
   1   0   5     2923.13     2620.81     59.77 o
   3   0   5       27.48       33.92     42.82 o
   5   0   5      522.07      550.98     95.71 o
   7   0   5      106.18       82.30     36.95 o
  -7   1   5       29.82       98.59     54.29 o
  -6   1   5      226.34      281.25     38.36 o
  -5   1   5       18.76       44.94     23.68 o
  -4   1   5      164.65      207.29     21.51 o
  -3   1   5     1872.78     1984.53     41.05 o
  -2   1   5     1073.30     1014.05     32.77 o
  -1   1   5     6172.62     6183.53    114.91 o
   0   1   5      506.08      393.62     14.24 o
   1   1   5      232.90      254.62     17.26 o
   2   1   5     1478.28     1422.67     31.61 o
   3   1   5        1.81        0.00     10.91 o
   4   1   5      744.11      649.08     29.47 o
   5   1   5      116.17       97.59     24.45 o
   6   1   5        0.60       28.72     23.63 o
   7   1   5        0.01       16.53     26.84 o
   8   1   5        1.77       26.04     35.31 o
  -8   2   5       23.57       39.24     45.50 o
  -7   2   5       19.50       20.50     44.90 o
  -6   2   5      828.43      722.76     45.04 o
  -5   2   5      600.35      557.96     26.86 o
  -4   2   5        8.28       20.01     14.29 o
  -3   2   5     2863.97     3143.56     47.78 o
  -2   2   5      248.26      328.59     19.65 o
  -1   2   5     1706.78     1507.50     29.60 o
   0   2   5      801.48      797.36     17.69 o
   1   2   5    23500.24    21206.70    299.17 o
   3   2   5      128.94      120.50     13.64 o
   4   2   5      265.39      248.81     23.89 o
   5   2   5      331.28      308.79     28.70 o
   6   2   5        6.07       16.68     22.95 o
   7   2   5       17.36       82.63     37.64 o
   8   2   5        2.97       50.71     37.86 o
  -8   3   5        0.00       49.84     37.48 o
  -7   3   5        4.97       28.18     35.76 o
  -6   3   5       64.06        0.00     46.01 o
  -5   3   5      361.13      370.35     25.16 o
  -4   3   5     1112.90     1057.06     27.33 o
  -3   3   5      713.92      749.61     20.46 o
  -2   3   5     2611.77     2402.05     33.69 o
  -1   3   5     2525.35     2509.61     39.07 o
   0   3   5      768.54      787.62     17.72 o
   1   3   5      457.91      436.61     22.71 o
   2   3   5      550.15      596.68     21.74 o
   3   3   5     2085.68     1825.62     47.77 o
   4   3   5        8.11        0.00     20.87 o
   5   3   5       63.57       87.10     26.96 o
   6   3   5       84.73       49.32     26.53 o
   7   3   5       11.17       51.07     30.72 o
   8   3   5       30.69       93.72     31.95 o
  -8   4   5       49.97      101.46     40.18 o
  -7   4   5        6.43      110.46     37.37 o
  -6   4   5      638.30      625.04     55.08 o
  -5   4   5      623.86      582.35     34.73 o
  -4   4   5       87.08      112.71     15.65 o
  -3   4   5     1146.81     1138.25     23.86 o
  -2   4   5      961.70      937.45     18.97 o
  -1   4   5       11.99       27.98      8.93 o
   0   4   5       48.35       41.63     11.46 o
   1   4   5       11.90       16.56     11.64 o
   2   4   5      735.47      662.02     22.83 o
   3   4   5     1208.05     1109.87     31.31 o
   4   4   5      221.04      209.27     23.98 o
   5   4   5      116.41      120.43     33.18 o
   6   4   5       31.62       14.45     27.51 o
   7   4   5        5.10       31.84     29.58 o
   8   4   5       20.29      109.21     34.48 o
  -8   5   5        1.36       45.41     38.87 o
  -7   5   5       16.90       48.49     37.62 o
  -6   5   5       43.22       90.65     40.31 o
  -5   5   5      309.70      336.54     27.06 o
  -4   5   5      521.93      474.91     20.59 o
  -3   5   5        0.20        0.00     11.04 o
  -2   5   5     2313.69     2208.42     35.38 o
  -1   5   5       58.82       61.81      9.99 o
   0   5   5       49.97       52.81     11.55 o
   1   5   5      376.22      339.08     30.67 o
   2   5   5      136.95      479.67     30.82 o
   3   5   5       42.46       36.05     15.27 o
   4   5   5      271.39      266.52     24.45 o
   5   5   5        2.81        0.00     22.21 o
   6   5   5       34.50       57.78     29.27 o
   7   5   5        4.68        0.00     26.94 o
   8   5   5       20.18       24.36     30.98 o
  -8   6   5        2.28       40.85     39.26 o
  -7   6   5       16.15       58.88     39.38 o
  -6   6   5     1223.89     1225.41    128.04 o
  -5   6   5      515.58      553.28     37.17 o
  -4   6   5      422.18      409.01     21.01 o
  -3   6   5      269.12      334.37     16.39 o
  -2   6   5      157.85      228.56     13.93 o
  -1   6   5     3043.07     2966.69     48.29 o
   0   6   5      267.64      306.94     15.73 o
   1   6   5      597.49      661.46     21.09 o
   2   6   5     2719.48     2468.52     45.29 o
   3   6   5      494.31      520.41     29.54 o
   4   6   5      783.62      664.86     46.20 o
   5   6   5       27.44        0.00     28.79 o
   6   6   5       74.53      113.42     31.66 o
   7   6   5        0.05        0.13     28.93 o
   8   6   5       25.29       87.71     33.29 o
  -8   7   5       72.41      135.76     78.04 o
  -7   7   5       49.09       66.26     40.53 o
  -6   7   5      121.49      194.33     42.35 o
  -5   7   5      261.24      244.90     27.17 o
  -4   7   5     1979.73     1857.68     43.28 o
  -3   7   5        2.24        3.48     11.90 o
  -2   7   5      137.32      236.91     16.28 o
  -1   7   5      241.92      337.27     16.06 o
   0   7   5       21.87       43.48     11.64 o
   1   7   5     2416.31     1797.90     38.97 o
   2   7   5        6.97        0.00     13.73 o
   3   7   5     1296.72     1143.35     31.98 o
   4   7   5      166.03      171.66     23.93 o
   5   7   5      265.77      370.36     37.99 o
   6   7   5      113.26       95.50     30.81 o
   7   7   5        9.82       15.66     28.71 o
  -8   8   5        0.65        7.54    102.27 o
  -7   8   5        0.80        7.57     38.43 o
  -6   8   5     1690.74     1519.43     70.26 o
  -5   8   5      695.14      653.71     68.90 o
  -4   8   5      169.15      185.32     23.18 o
  -3   8   5      375.24      347.43     23.38 o
  -2   8   5       54.40      166.75     17.51 o
  -1   8   5      543.04      456.35     18.33 o
   0   8   5      978.30     1177.34     27.42 o
   1   8   5       15.92        0.00     12.34 o
   2   8   5        3.09       70.25     20.22 o
   3   8   5      541.51      515.11     26.33 o
   4   8   5       34.48       22.95     25.33 o
   5   8   5      149.35      170.58     33.50 o
   6   8   5      124.53      135.71     32.60 o
   7   8   5        9.07       17.16     30.25 o
  -8   9   5        6.75       86.30     40.71 o
  -7   9   5        0.78       55.07     42.03 o
  -6   9   5      106.64       99.10     53.57 o
  -5   9   5      967.00      908.13     35.92 o
  -4   9   5      170.25      143.99     26.55 o
  -3   9   5        8.60       19.74     17.75 o
  -2   9   5      262.63      305.15     17.38 o
  -1   9   5     2576.74     2934.95     47.61 o
   0   9   5      456.80      574.17     20.87 o
   1   9   5     1514.86     1461.04     54.68 o
   2   9   5      314.00      213.97     19.83 o
   3   9   5      431.67      405.53     28.35 o
   4   9   5        0.53        0.00     27.23 o
   5   9   5      212.75      257.88     55.19 o
   6   9   5       36.53       39.71     30.15 o
   7   9   5      107.35      120.97     34.83 o
  -7  10   5      406.39      320.05     51.50 o
  -6  10   5      131.57      135.16     80.05 o
  -5  10   5       54.28       45.40     28.75 o
  -4  10   5      414.56      467.36     34.41 o
  -3  10   5     1280.63     1266.79     35.97 o
  -2  10   5      336.04      297.21     17.67 o
  -1  10   5     1833.57     1872.23     41.13 o
   0  10   5     1369.39     1647.54     35.30 o
   1  10   5      193.32      184.98     18.08 o
   2  10   5      516.50      473.27     24.70 o
   3  10   5        9.71       14.85     25.30 o
   4  10   5      173.29      146.33     31.19 o
   5  10   5        1.96        0.00     27.60 o
   6  10   5        5.70       24.74     43.19 o
   7  10   5        7.19       27.49     52.01 o
  -7  11   5       78.68      157.05     78.80 o
  -6  11   5      134.85      141.52     43.69 o
  -5  11   5     1016.44      888.95     45.59 o
  -4  11   5      114.04      106.23     29.38 o
  -3  11   5      406.24      420.68     30.69 o
  -2  11   5      269.11      255.04     24.67 o
  -1  11   5       32.03        1.15     13.81 o
   0  11   5        0.97       13.83     14.49 o
   1  11   5       20.74        7.97     15.55 o
   2  11   5      178.08      232.61     36.84 o
   3  11   5     1102.78      995.63     51.61 o
   4  11   5       13.19        0.00     28.82 o
   5  11   5      349.87      343.27     73.72 o
   6  11   5        0.84        0.00     28.42 o
   7  11   5        0.00        0.00     31.05 o
  -7  12   5        2.35       36.93     53.70 o
  -6  12   5       41.78       18.90     96.49 o
  -5  12   5       69.42       87.39     52.89 o
  -4  12   5      786.55      698.57     40.49 o
  -3  12   5        9.57        0.00     22.62 o
  -2  12   5      703.97      816.21     47.37 o
  -1  12   5     1103.53     1059.71     28.67 o
   0  12   5      201.77      210.91     19.25 o
   1  12   5       40.46       45.18     18.33 o
   2  12   5     1847.20     1638.51     49.99 o
   3  12   5        7.35        0.00     26.23 o
   4  12   5      465.84      388.59     39.43 o
   5  12   5        8.98        4.81     28.56 o
   6  12   5       45.69       66.80     32.31 o
   7  12   5        1.81       28.58     32.09 o
  -7  13   5       52.59       62.66     70.17 o
  -6  13   5      288.80      277.36    100.49 o
  -5  13   5        2.31        9.69     32.92 o
  -4  13   5      333.68      351.52     35.09 o
  -3  13   5      380.38      334.12     32.75 o
  -2  13   5      202.52      220.37     27.11 o
  -1  13   5      316.45      304.71     36.91 o
   0  13   5       27.24       27.84     17.94 o
   1  13   5       52.22       51.76     19.53 o
   2  13   5     1195.96     1068.09     43.20 o
   3  13   5       19.88        0.00     29.39 o
   4  13   5       19.17        0.00     28.90 o
   5  13   5       11.84        4.37     29.24 o
   6  13   5        2.21       16.62     31.40 o
  -7  14   5        1.14      110.03     62.61 o
  -6  14   5       21.26      136.39     62.97 o
  -5  14   5       28.15       77.28     36.78 o
  -4  14   5        0.00        0.00     25.40 o
  -3  14   5       20.13       44.07     27.17 o
  -2  14   5        2.30       25.85     25.06 o
  -1  14   5       24.78        0.00     22.49 o
   0  14   5     1028.01      936.85     30.92 o
   1  14   5     1134.33     1023.72     41.14 o
   2  14   5     2286.59     2197.02     68.88 o
   3  14   5      490.20      588.59     88.49 o
   4  14   5        4.91        1.21     28.99 o
   5  14   5        0.30        0.00     29.73 o
   6  14   5       12.53       46.78     33.01 o
  -6  15   5       31.37      186.20     63.86 o
  -5  15   5      154.43      159.91     41.26 o
  -4  15   5      306.92      345.97     34.58 o
  -3  15   5        3.84        0.00     43.06 o
  -2  15   5      112.25      175.90     29.17 o
  -1  15   5      341.58      441.04     32.81 o
   0  15   5      556.32      550.99     46.69 o
   1  15   5      844.21      741.76     62.74 o
   2  15   5      508.38      422.20     39.13 o
   3  15   5        2.56        0.00     27.46 o
   4  15   5        7.36        0.00     27.92 o
   5  15   5      143.22      104.87     40.34 o
   6  15   5        4.39        9.25     49.49 o
  -6  16   5       22.51      128.33     59.01 o
  -5  16   5      334.47      427.85     76.81 o
  -4  16   5     1081.98      909.39     43.15 o
  -3  16   5      294.72      244.37     33.26 o
  -2  16   5       56.64       54.20     28.25 o
  -1  16   5      709.44      681.10     37.24 o
   0  16   5      542.13      585.28     64.14 o
   1  16   5      589.73      598.90     99.51 o
   2  16   5      489.75      532.26     40.64 o
   3  16   5        4.54       16.64     28.45 o
   4  16   5        0.82        0.00     27.93 o
   5  16   5        8.44       18.56     32.25 o
   6  16   5        2.03        0.00     31.58 o
  -6  17   5        3.71       61.31     38.19 o
  -5  17   5      135.11      125.40     40.53 o
  -4  17   5       37.05       68.50     30.17 o
  -3  17   5       13.18       21.23     26.79 o
  -2  17   5        1.91        5.15     24.83 o
  -1  17   5      308.23      245.52     30.80 o
   0  17   5       88.41       93.25     36.44 o
   1  17   5      239.96      258.72     43.35 o
   2  17   5      113.42       98.07     45.56 o
   3  17   5      410.95      400.54     55.35 o
   4  17   5       62.54       39.66     32.38 o
   5  17   5        9.14        3.84     32.92 o
  -5  18   5       30.81      105.15     38.68 o
  -4  18   5       42.14        4.50     27.96 o
  -3  18   5       19.64        0.00     34.48 o
  -2  18   5      362.85      274.88     32.07 o
  -1  18   5        4.87       10.40     23.80 o
   0  18   5      277.55      370.15     44.51 o
   1  18   5       17.66       18.32     33.20 o
   2  18   5       23.93        0.00     27.20 o
   3  18   5       15.55       35.00     30.66 o
   4  18   5       22.29        6.63     30.43 o
   5  18   5       25.05       10.82     32.60 o
  -5  19   5       17.85       76.33     38.58 o
  -4  19   5        7.56       27.45     28.23 o
  -3  19   5        1.67       29.76     27.82 o
  -2  19   5        1.75       14.06     24.87 o
  -1  19   5       48.56       91.38     35.89 o
   0  19   5        5.01        0.00     30.90 o
   1  19   5        1.37        0.00     32.99 o
   2  19   5       18.19        0.00     28.73 o
   3  19   5       56.90       70.65     32.99 o
   4  19   5        3.79       42.29     34.37 o
   5  19   5       75.16       91.33     44.71 o
  -5  20   5       55.61       99.78     84.36 o
  -4  20   5       33.94       68.65     30.46 o
  -3  20   5       13.61       27.18     28.13 o
  -2  20   5        0.80       11.06     34.32 o
  -1  20   5      610.72      588.83     83.33 o
   0  20   5        1.27        0.00     33.26 o
   1  20   5        3.47        0.00     31.38 o
   2  20   5        1.05        0.00     62.27 o
   3  20   5      104.04      130.52     35.64 o
   4  20   5       42.02        9.15     32.77 o
  -4  21   5      113.18      121.08     69.13 o
  -3  21   5        7.60       33.52     29.03 o
  -2  21   5       41.51       53.10     38.34 o
  -1  21   5        0.02        0.00     33.03 o
   0  21   5       30.57       54.07     62.32 o
   1  21   5       60.24       41.42     37.97 o
   2  21   5       76.63       61.12     40.41 o
   3  21   5        0.87       24.08     82.23 o
   4  21   5       13.36       34.08     34.88 o
  -3  22   5        0.85       98.76     39.82 o
  -2  22   5       28.40        0.00     34.98 o
  -1  22   5       66.11       46.51     37.70 o
   0  22   5       16.04       19.61     35.92 o
   1  22   5        3.11        0.00     38.48 o
   2  22   5       52.83       73.55     40.92 o
   3  22   5       78.15       49.56     42.19 o
  -3  23   5       33.25       35.13     52.96 o
  -2  23   5       71.07      135.31     43.06 o
  -1  23   5        0.00        0.00     57.79 o
   0  23   5       19.51       31.64     37.02 o
   1  23   5       49.44       78.31     40.21 o
   2  23   5       28.68       87.59     42.43 o
  -1  24   5       35.41       77.83     40.09 o
   0  24   5        0.11       26.12     42.53 o
   1  24   5        0.07        3.72     38.06 o
  -6   0   6       38.32       66.26     44.95 o
  -4   0   6        4.28        0.00     19.22 o
  -2   0   6      170.31      212.75     27.97 o
   0   0   6       34.75       52.55     20.52 o
   2   0   6      751.02      725.28     49.32 o
   4   0   6      143.88      119.62     33.12 o
   6   0   6       71.87       82.29     33.94 o
   8   0   6       51.02       41.98     59.14 o
  -7   1   6        5.95       22.74     43.03 o
  -6   1   6      233.92      228.18     36.58 o
  -5   1   6      516.78      486.09     40.01 o
  -4   1   6      508.14      496.11     26.02 o
  -3   1   6      342.85      308.72     14.51 o
  -2   1   6      165.74      315.76     22.81 o
  -1   1   6        4.12        8.78     26.21 o
   0   1   6      207.04      199.58     11.67 o
   1   1   6       54.96       53.84     12.65 o
   2   1   6      705.74     1236.85     64.25 o
   3   1   6     1355.70     1364.84     35.75 o
   4   1   6      105.15      155.79     24.08 o
   5   1   6        0.33        0.00     23.42 o
   6   1   6       99.18       95.25     25.88 o
   7   1   6       25.64       29.79     36.80 o
   8   1   6       20.11        6.79     54.23 o
  -8   2   6       15.30       77.72     48.07 o
  -7   2   6      244.93      335.20     61.46 o
  -6   2   6        0.52       18.26     33.62 o
  -5   2   6      150.99      182.85     43.27 o
  -4   2   6       15.77       24.01     13.80 o
  -3   2   6      234.42      220.99     13.66 o
  -2   2   6     9188.31     8965.92    131.75 o
  -1   2   6      276.68      286.91     15.54 o
   0   2   6     1121.89      998.78     19.93 o
   1   2   6       10.33       15.64     14.36 o
   2   2   6      769.75      681.44     24.09 o
   3   2   6       11.18       23.57     15.86 o
   4   2   6     1073.00      822.05     33.53 o
   5   2   6       33.79        2.28     23.61 o
   6   2   6       18.74        3.95     38.56 o
   7   2   6       11.76       19.19     34.33 o
   8   2   6       40.68      101.64     37.14 o
  -8   3   6        0.05       47.24     44.42 o
  -7   3   6       25.58       76.53     49.82 o
  -6   3   6       52.94       81.47     50.66 o
  -5   3   6        2.35        0.00     28.33 o
  -4   3   6       63.34       56.79     15.39 o
  -3   3   6       96.33      103.52     12.39 o
  -2   3   6     1398.29     1262.12     26.54 o
  -1   3   6      210.61      210.88     11.78 o
   0   3   6      557.39      503.22     15.23 o
   1   3   6     1229.53     1158.79     26.81 o
   2   3   6     1143.89     1230.43     30.89 o
   3   3   6      488.10      531.97     32.58 o
   4   3   6       13.81       13.70     36.38 o
   5   3   6      242.27      263.70     44.99 o
   6   3   6       41.73       56.69     26.36 o
   7   3   6       49.48       94.79     33.02 o
   8   3   6       35.48       61.35     43.53 o
  -8   4   6        3.88       62.83     38.44 o
  -7   4   6       11.74       29.46     39.84 o
  -6   4   6       87.22       98.05     41.57 o
  -5   4   6     1015.47      842.09     38.79 o
  -4   4   6      154.77      152.56     16.68 o
  -3   4   6      433.92      391.22     15.94 o
  -2   4   6      259.71      391.02     15.23 o
  -1   4   6      129.46      120.63     10.50 o
   0   4   6     1979.66     1980.09     30.96 o
   1   4   6     7509.86     6916.79     94.26 o
   2   4   6     1981.45     2017.23     40.49 o
   3   4   6      398.70      467.66     43.59 o
   4   4   6      522.99      522.83     45.43 o
   5   4   6       80.64       42.68     24.92 o
   6   4   6       24.31       47.67     23.66 o
   7   4   6       34.76       81.02     31.88 o
   8   4   6        0.03       15.81     31.49 o
  -8   5   6        9.81       47.28     38.81 o
  -7   5   6       15.00       16.05     34.72 o
  -6   5   6      123.02       79.04     40.08 o
  -5   5   6      879.99      850.94     55.06 o
  -4   5   6       43.00       49.79     15.54 o
  -3   5   6      413.53      361.42     21.08 o
  -2   5   6     4970.29     4817.50     61.53 o
  -1   5   6      976.46      986.17     20.47 o
   0   5   6       98.51       87.74     12.25 o
   1   5   6      126.67      133.85     14.48 o
   2   5   6     1463.91     1498.53     34.41 o
   3   5   6      423.83      355.94     34.56 o
   4   5   6      116.46      146.49     24.38 o
   5   5   6       93.90       87.11     25.89 o
   6   5   6        0.80       13.68     28.70 o
   7   5   6       23.64       85.07     32.51 o
  -8   6   6        4.13       32.12     38.38 o
  -7   6   6       67.11       27.30     37.54 o
  -6   6   6      394.69      359.14     48.51 o
  -5   6   6      854.66      697.96    110.15 o
  -4   6   6      724.35      732.94     23.82 o
  -3   6   6      344.78      381.53     17.25 o
  -2   6   6       30.30      203.25     15.58 o
  -1   6   6       23.46       27.50     10.06 o
   0   6   6        0.16        0.00     10.78 o
   1   6   6     1661.07     1507.77     32.23 o
   2   6   6      806.59      803.19     30.60 o
   3   6   6       95.74       99.29     18.39 o
   4   6   6       87.46       76.42     21.73 o
   5   6   6        4.95        0.00     28.66 o
   6   6   6        5.84       13.73     28.18 o
   7   6   6       13.88       30.27     30.18 o
  -8   7   6       27.86       38.21     37.24 o
  -7   7   6       94.40      168.76     43.74 o
  -6   7   6      157.70      226.37     45.57 o
  -5   7   6       14.91       30.40     39.45 o
  -4   7   6      634.19      631.71     28.55 o
  -3   7   6       14.90       20.62     12.92 o
  -2   7   6        0.25        0.00     11.35 o
  -1   7   6     2509.46     2393.44     37.20 o
   0   7   6      214.52      256.99     16.86 o
   1   7   6     1340.06     1274.77     30.33 o
   2   7   6      282.38      344.02     30.10 o
   3   7   6      450.33      423.42     25.74 o
   4   7   6      178.70      143.78     24.34 o
   5   7   6      273.83      422.41     44.55 o
   6   7   6      353.32      320.10     52.30 o
   7   7   6       13.19       65.77     32.01 o
  -8   8   6        0.07        0.00     36.49 o
  -7   8   6       65.56       78.95     40.38 o
  -6   8   6      255.40      300.04     48.80 o
  -5   8   6       53.22       59.94     30.34 o
  -4   8   6      202.53      246.94     24.44 o
  -3   8   6      375.44      452.25     19.63 o
  -2   8   6     2427.46     2434.59     50.84 o
  -1   8   6     1344.02     1208.91     27.40 o
   0   8   6      110.91       99.05     14.80 o
   1   8   6        6.52        6.83     14.28 o
   2   8   6     1443.14     1330.42     33.97 o
   3   8   6        0.03        0.00     17.75 o
   4   8   6      402.46      443.79     36.71 o
   5   8   6       89.92       95.57     31.15 o
   6   8   6       25.67        0.00     29.22 o
   7   8   6       14.83       41.85     31.47 o
  -7   9   6      281.68      250.01     47.15 o
  -6   9   6       90.57       83.39     42.37 o
  -5   9   6        0.35       56.42     30.05 o
  -4   9   6      328.19      379.27     28.58 o
  -3   9   6       39.93       44.59     18.47 o
  -2   9   6       21.24       42.46     13.53 o
  -1   9   6      129.57      149.82     15.79 o
   0   9   6       30.46       57.46     14.70 o
   1   9   6        0.15        0.00     14.38 o
   2   9   6        0.26        6.94     16.60 o
   3   9   6       19.41       30.97     20.25 o
   4   9   6        0.14       20.37     29.15 o
   5   9   6       24.32       16.01     27.87 o
   6   9   6       12.30       10.62     29.75 o
   7   9   6       22.22       53.24     32.53 o
  -7  10   6      111.59      199.25     55.50 o
  -6  10   6      163.27      209.23     45.41 o
  -5  10   6      641.02      679.19     55.63 o
  -4  10   6      670.19      639.20     32.39 o
  -3  10   6      180.44      217.16     23.60 o
  -2  10   6      118.33      161.19     17.25 o
  -1  10   6        0.00        1.69     13.80 o
   0  10   6     1484.10     1601.06     34.59 o
   1  10   6      117.18      135.56     18.59 o
   2  10   6      113.64       79.59     18.64 o
   3  10   6       77.87       79.11     27.85 o
   4  10   6       11.65        0.00     28.13 o
   5  10   6      215.38      168.23     32.88 o
   6  10   6       57.78       60.26     32.50 o
   7  10   6        1.50       26.13     32.33 o
  -7  11   6       15.81       20.64     41.72 o
  -6  11   6       18.28       58.63     40.49 o
  -5  11   6      694.61      737.46     45.28 o
  -4  11   6      180.55      186.55     27.20 o
  -3  11   6     1573.68     1378.18     43.06 o
  -2  11   6      738.98      762.05     31.43 o
  -1  11   6     1376.24     1239.84     31.20 o
   0  11   6       13.04        0.00     15.55 o
   1  11   6      430.55      416.81     27.86 o
   2  11   6        7.61        0.00     18.31 o
   3  11   6      537.08      510.24     42.97 o
   4  11   6        0.00        0.00     28.72 o
   5  11   6       83.79      138.01     31.89 o
   6  11   6      219.80      155.86     36.37 o
   7  11   6      120.59      145.54     35.82 o
  -7  12   6       85.84      103.47     51.52 o
  -6  12   6       65.31       99.49     55.03 o
  -5  12   6       44.05       93.98     29.77 o
  -4  12   6       68.06       41.78     23.94 o
  -3  12   6      185.43      240.84     29.08 o
  -2  12   6       42.76      194.06     28.63 o
  -1  12   6        3.47       18.11     16.72 o
   0  12   6        4.48        2.50     19.44 o
   1  12   6       11.56        1.90     17.77 o
   2  12   6     1024.48      984.66     56.26 o
   3  12   6      345.59      334.31     35.12 o
   4  12   6      108.77       79.25     31.53 o
   5  12   6       97.66       82.93     30.49 o
   6  12   6        1.54       19.65     29.47 o
   7  12   6       12.81       25.04     33.69 o
  -7  13   6        5.34       54.80     84.41 o
  -6  13   6        0.91        0.00     39.36 o
  -5  13   6       55.82       68.27     30.91 o
  -4  13   6      352.98      347.58     33.94 o
  -3  13   6       11.40        7.77     25.30 o
  -2  13   6        9.72       40.80     23.89 o
  -1  13   6      197.77      194.36     26.51 o
   0  13   6        1.24        0.00     18.14 o
   1  13   6       20.08       10.02     20.26 o
   2  13   6      986.88      825.36     41.47 o
   3  13   6      559.75      515.71     41.10 o
   4  13   6       29.87       21.15     29.29 o
   5  13   6      115.41      105.19     32.54 o
   6  13   6        4.97       11.54     30.22 o
  -6  14   6        0.41        6.33     50.00 o
  -5  14   6        0.07       49.66     34.15 o
  -4  14   6      220.85      250.21     31.24 o
  -3  14   6     1425.88     1265.24     46.42 o
  -2  14   6      279.40      443.53     33.62 o
  -1  14   6        2.65        0.00     23.17 o
   0  14   6     1286.35     1184.77     34.92 o
   1  14   6       34.53       35.50     26.70 o
   2  14   6      333.45      364.45     35.51 o
   3  14   6      230.31      227.42     34.96 o
   4  14   6       97.55      120.51     32.45 o
   5  14   6       16.45        7.13     44.84 o
   6  14   6       22.90       12.39     30.92 o
  -6  15   6       20.75      104.62     59.04 o
  -5  15   6       94.96      111.59     38.16 o
  -4  15   6      919.20      827.83     51.16 o
  -3  15   6       61.16       35.83     30.89 o
  -2  15   6       10.70       33.40     25.92 o
  -1  15   6       88.09      103.14     27.01 o
   0  15   6      161.06      181.36     27.45 o
   1  15   6       41.64       86.69     29.65 o
   2  15   6       75.09       63.03     30.70 o
   3  15   6      900.63      870.60     82.29 o
   4  15   6       49.68       62.57     36.68 o
   5  15   6       83.83       93.33     33.98 o
   6  15   6        5.25        1.33     32.84 o
  -6  16   6       21.31       59.59     57.88 o
  -5  16   6        2.24       39.21     36.18 o
  -4  16   6       30.35       52.46     28.03 o
  -3  16   6        5.91       19.56     27.91 o
  -2  16   6      255.52      262.78     31.38 o
  -1  16   6      248.07      219.71     30.34 o
   0  16   6       63.75       57.37     35.70 o
   1  16   6        8.42        2.43     26.64 o
   2  16   6       13.14       10.47     28.34 o
   3  16   6        3.60        0.00     27.74 o
   4  16   6       52.51       27.83     37.88 o
   5  16   6      115.58       73.53     34.53 o
   6  16   6       41.12       52.79     35.98 o
  -6  17   6        2.74       86.88     60.45 o
  -5  17   6       25.16       49.77     54.23 o
  -4  17   6        8.77       25.27     35.23 o
  -3  17   6       59.24       52.94     26.96 o
  -2  17   6      103.13      153.71     29.19 o
  -1  17   6      239.38      218.10     29.42 o
   0  17   6        0.36       21.07     33.58 o
   1  17   6      408.77      368.17     35.12 o
   2  17   6      134.08      140.85     30.78 o
   3  17   6       19.90        0.00     29.17 o
   4  17   6      133.87       99.26     33.96 o
   5  17   6       21.75       11.80     31.84 o
  -5  18   6        0.55       87.22     56.23 o
  -4  18   6        0.71       14.50     35.57 o
  -3  18   6      168.57      195.65     31.28 o
  -2  18   6       21.25       29.71     38.05 o
  -1  18   6       43.97       22.52     24.16 o
   0  18   6      200.15      226.45     38.93 o
   1  18   6       11.78        1.15     33.70 o
   2  18   6        4.41       46.68     28.84 o
   3  18   6       43.60       35.33     30.66 o
   4  18   6       48.86       20.41     32.54 o
   5  18   6       44.97        7.20     34.65 o
  -5  19   6       38.38      122.81     49.87 o
  -4  19   6       72.72       82.46     39.49 o
  -3  19   6      199.95      228.62     34.39 o
  -2  19   6       32.42       82.86     28.43 o
  -1  19   6       17.07       53.60     38.92 o
   0  19   6        1.29        4.72     33.98 o
   1  19   6        6.14       38.67     35.50 o
   2  19   6      163.53      222.72     63.15 o
   3  19   6      104.82      212.53     36.62 o
   4  19   6        3.44        0.00     30.77 o
  -4  20   6        5.24       10.70     65.63 o
  -3  20   6      111.89       89.64     30.39 o
  -2  20   6       48.49       30.76     27.13 o
  -1  20   6      124.13      182.96     41.10 o
   0  20   6       74.28       68.62     37.21 o
   1  20   6        3.94        0.00     33.85 o
   2  20   6        0.46       13.07     36.36 o
   3  20   6       19.26       17.38     31.63 o
   4  20   6        0.33        0.00     34.07 o
  -4  21   6        8.55       50.14     38.09 o
  -3  21   6        3.47       31.69     30.04 o
  -2  21   6       24.05       74.32     36.82 o
  -1  21   6       56.20       45.24     36.13 o
   0  21   6       95.56       82.89     38.02 o
   1  21   6        3.41        6.77     35.93 o
   2  21   6       31.53        0.00     36.64 o
   3  21   6       28.74       51.97     40.62 o
  -3  22   6      316.84      393.41     50.97 o
  -2  22   6        7.47        0.00     35.42 o
  -1  22   6       29.81       75.64     39.56 o
   0  22   6        2.85        0.00     33.91 o
   1  22   6       71.53      136.34     41.38 o
   2  22   6        4.26        0.00     76.19 o
   3  22   6        7.72       19.72     40.31 o
  -2  23   6       27.42       46.04     56.94 o
  -1  23   6      175.50      217.53     58.08 o
   0  23   6        1.31        0.00     35.29 o
   1  23   6       12.57       16.21     39.16 o
   2  23   6       50.24      113.93     42.40 o
  -1  24   6       27.41       93.99     42.53 o
   0  24   6      115.43      134.75     43.37 o
  -7   0   7      125.07      131.26     51.34 o
  -5   0   7      797.06      774.53     60.29 o
  -3   0   7     1667.45     2120.40     79.96 o
  -1   0   7       91.29       96.33     25.36 o
   1   0   7      206.99      208.51     14.49 o
   3   0   7     6714.23     5879.88    128.50 o
   5   0   7      155.78      127.83     39.35 o
   7   0   7       30.93       63.89     68.04 o
  -7   1   7      223.44      268.61     55.41 o
  -6   1   7      334.28      302.74     37.83 o
  -5   1   7        5.42        0.00     28.75 o
  -4   1   7      540.34      568.95     37.86 o
  -3   1   7     2019.08     2145.26     41.99 o
  -2   1   7     7237.89     7773.53    146.93 o
  -1   1   7      181.79      197.21     15.80 o
   0   1   7      895.82      889.47     19.45 o
   1   1   7        0.70        0.00     11.63 o
   2   1   7     5554.57     5426.86     98.71 o
   3   1   7     1143.54     1048.67     33.07 o
   4   1   7      638.60      686.91     58.50 o
   5   1   7     1145.97     1073.72     41.66 o
   6   1   7       13.66       46.85     24.89 o
   7   1   7        0.50       15.25     24.29 o
  -8   2   7       32.50      164.69     57.91 o
  -7   2   7        0.65       23.30     45.15 o
  -6   2   7       13.97       31.63     30.30 o
  -5   2   7       37.79       56.45     29.58 o
  -4   2   7      282.19      393.98     33.81 o
  -3   2   7     1274.57     1297.80     31.90 o
  -2   2   7      652.90      822.14     21.89 o
  -1   2   7      283.59      367.81     12.63 o
   0   2   7      280.94      374.34     14.40 o
   1   2   7       15.83        0.00     13.83 o
   2   2   7     1813.17     1697.50     37.70 o
   3   2   7      560.64      566.75     30.88 o
   4   2   7      437.21      470.73     31.02 o
   5   2   7      680.56      650.44     38.03 o
   6   2   7        2.26       21.74     26.33 o
   7   2   7       27.37       12.98     27.49 o
  -8   3   7       33.20       62.35     38.95 o
  -7   3   7       18.67      112.71     55.12 o
  -6   3   7       56.79       71.72     50.14 o
  -5   3   7      941.73      801.70     45.59 o
  -4   3   7      232.76      340.83     33.50 o
  -3   3   7     2857.14     3015.39     47.77 o
  -2   3   7     1928.90     2126.72     37.62 o
  -1   3   7      304.30      315.20     14.64 o
   0   3   7     1563.76     1547.01     26.80 o
   1   3   7      300.03      281.34     26.61 o
   2   3   7     1500.07     1406.43     34.03 o
   3   3   7     1424.74     1368.23     42.50 o
   4   3   7      300.42      305.63     32.21 o
   5   3   7       88.95      118.29     30.30 o
   6   3   7       49.41       48.53     31.25 o
   7   3   7        6.08        6.27     30.21 o
  -8   4   7       20.37       61.99     39.61 o
  -7   4   7       25.94       30.74     36.78 o
  -6   4   7      868.04      820.54    102.01 o
  -5   4   7      247.81      213.68     31.11 o
  -4   4   7      132.52      173.09     25.99 o
  -3   4   7        0.12       17.37     10.85 o
  -2   4   7      774.10      915.81     19.77 o
  -1   4   7       17.15       20.23      9.36 o
   0   4   7     1017.53      911.55     20.78 o
   1   4   7       33.66       16.69     12.73 o
   2   4   7     1432.35     1485.92     34.91 o
   3   4   7      793.88      589.57     48.68 o
   4   4   7       15.58        0.00     21.16 o
   5   4   7      188.02      172.46     28.83 o
   6   4   7       51.13       83.24     25.31 o
   7   4   7        0.00       33.61     49.04 o
  -8   5   7        9.11       28.11     36.09 o
  -7   5   7      325.70      383.49     57.09 o
  -6   5   7        0.44        0.00     34.20 o
  -5   5   7        0.70       12.93     38.37 o
  -4   5   7      301.72      341.42     29.80 o
  -3   5   7       95.79      125.16     13.18 o
  -2   5   7      185.43      242.84     14.40 o
  -1   5   7       47.62       29.31     10.41 o
   0   5   7        0.29        0.00     11.27 o
   1   5   7     1113.65     1104.33     31.69 o
   2   5   7      413.32      416.34     32.94 o
   3   5   7       96.57       56.42     19.61 o
   4   5   7      644.93      515.12     32.18 o
   5   5   7      561.28      573.34     54.07 o
   6   5   7       85.92       81.44     31.64 o
   7   5   7       46.37       50.12     31.39 o
  -8   6   7       21.09       39.23     36.73 o
  -7   6   7       49.43       68.90     40.01 o
  -6   6   7      161.38      193.51     42.78 o
  -5   6   7       11.47       32.17     40.14 o
  -4   6   7       51.79       76.82     20.06 o
  -3   6   7       87.55      119.61     14.09 o
  -2   6   7     1016.22     1126.69     23.97 o
  -1   6   7       37.07       54.83     11.97 o
   0   6   7      389.33      427.89     19.09 o
   1   6   7      308.40      416.05     21.73 o
   2   6   7     3339.75     2955.46     53.68 o
   3   6   7      489.43      400.87     26.90 o
   4   6   7       79.20      103.41     30.05 o
   5   6   7      108.94      158.65     27.03 o
   6   6   7       63.97       98.94     32.67 o
   7   6   7        7.11       17.93     30.23 o
  -8   7   7       41.35       41.77     42.57 o
  -7   7   7      322.36      282.76     49.94 o
  -6   7   7       42.82       66.80     40.56 o
  -5   7   7     1460.44     1409.42     68.63 o
  -4   7   7        0.43       15.99     24.82 o
  -3   7   7      404.60      378.50     26.78 o
  -2   7   7      238.77      319.40     16.38 o
  -1   7   7        5.23       12.02     11.66 o
   0   7   7      207.21      284.45     18.30 o
   1   7   7      108.26      102.72     16.24 o
   2   7   7        8.84       20.30     16.76 o
   3   7   7       74.93       41.63     20.82 o
   4   7   7       36.47       12.72     22.81 o
   5   7   7      510.27      520.43     45.00 o
   6   7   7       11.84        0.00     28.28 o
   7   7   7        9.05        0.00     29.98 o
  -7   8   7       27.33       33.06     42.07 o
  -6   8   7      319.66      263.50     47.87 o
  -5   8   7      133.32      143.03     43.67 o
  -4   8   7     1324.10     1248.05     46.81 o
  -3   8   7        1.52       16.46     14.72 o
  -2   8   7      192.30      221.69     15.88 o
  -1   8   7        0.90       16.95     13.77 o
   0   8   7     1894.05     2023.17     39.06 o
   1   8   7       21.44        3.63     14.89 o
   2   8   7      758.41      712.25     27.96 o
   3   8   7      281.67      300.56     26.06 o
   4   8   7        2.80       32.81     29.67 o
   5   8   7      103.80      154.28     34.23 o
   6   8   7        5.98       75.57     31.88 o
   7   8   7       60.97       70.30     33.35 o
  -7   9   7        3.14       53.16     42.42 o
  -6   9   7       91.75       79.59     42.21 o
  -5   9   7      400.89      454.06     51.38 o
  -4   9   7      804.11      862.37     51.74 o
  -3   9   7     3000.53     2591.40     51.12 o
  -2   9   7      921.11      762.95     24.04 o
  -1   9   7      532.78      486.40     21.70 o
   0   9   7       18.04       18.19     14.80 o
   1   9   7     1940.30     1794.96     44.15 o
   2   9   7       85.27       64.18     19.85 o
   3   9   7       80.06       75.40     22.77 o
   4   9   7       12.79        0.00     26.62 o
   5   9   7        0.13        0.00     26.82 o
   6   9   7      146.67      155.36     35.08 o
   7   9   7        6.07       44.17     33.54 o
  -7  10   7      170.30      130.67     46.18 o
  -6  10   7        5.11        0.00     39.50 o
  -5  10   7       25.83       65.18     38.99 o
  -4  10   7     2834.18     2625.57     69.25 o
  -3  10   7      356.31      305.67     25.23 o
  -2  10   7      456.69      460.20     23.43 o
  -1  10   7       87.00       96.61     17.97 o
   0  10   7      645.59      541.64     23.27 o
   1  10   7      208.86      254.81     30.74 o
   2  10   7     1228.42     1050.09     34.03 o
   3  10   7       64.95       91.29     29.47 o
   4  10   7       21.82       21.31     29.14 o
   5  10   7       19.72        8.17     28.05 o
   6  10   7       13.72       34.02     37.26 o
   7  10   7        1.72        6.27     29.72 o
  -7  11   7       11.72       60.19     43.02 o
  -6  11   7       86.37       63.81     75.33 o
  -5  11   7       82.37      108.57     41.08 o
  -4  11   7       58.24       96.91     37.47 o
  -3  11   7       33.67       28.51     23.80 o
  -2  11   7      122.44      141.20     35.73 o
  -1  11   7      129.36      221.34     27.58 o
   0  11   7      247.83      365.62     23.68 o
   1  11   7      115.23      150.41     21.19 o
   2  11   7        0.67        0.00     19.91 o
   3  11   7      577.65      602.61     41.79 o
   4  11   7        2.74        0.00     28.46 o
   5  11   7      120.85      140.29     33.43 o
   6  11   7        4.67        5.53     28.41 o
   7  11   7       11.23       66.65     34.32 o
  -7  12   7        1.76       42.21     58.10 o
  -6  12   7      134.34      124.97     46.62 o
  -5  12   7       11.34        0.00     37.78 o
  -4  12   7      146.30      205.71     35.11 o
  -3  12   7      114.90       96.30     26.37 o
  -2  12   7      781.20      695.21     32.76 o
  -1  12   7        9.18       24.58     18.95 o
   0  12   7      440.63      425.50     25.30 o
   1  12   7       27.27        5.14     20.26 o
   2  12   7      133.66      113.68     30.24 o
   3  12   7      164.60      186.53     34.00 o
   4  12   7       62.00       15.17     28.54 o
   5  12   7        1.80        0.00     28.10 o
   6  12   7       84.91      116.40     34.57 o
  -7  13   7       15.94       33.01     84.52 o
  -6  13   7       36.26        0.00     57.15 o
  -5  13   7      117.65       29.18     40.37 o
  -4  13   7      280.12      274.00     41.93 o
  -3  13   7       58.77       67.93     28.23 o
  -2  13   7      243.61      282.68     30.08 o
  -1  13   7      227.75      295.52     28.32 o
   0  13   7        1.27        0.00     19.47 o
   1  13   7       41.73       13.40     27.45 o
   2  13   7      136.11      212.11     33.23 o
   3  13   7        5.87        0.00     40.22 o
   4  13   7       70.01       54.78     29.96 o
   5  13   7       16.96        0.00     36.93 o
   6  13   7      118.57      158.69     36.92 o
  -6  14   7        1.04        3.52     51.08 o
  -5  14   7       16.56        0.00     51.18 o
  -4  14   7      297.39      324.88     43.04 o
  -3  14   7       34.41       69.06     27.83 o
  -2  14   7      127.70      162.50     28.71 o
  -1  14   7       56.55       67.72     24.90 o
   0  14   7       54.88       56.30     21.60 o
   1  14   7      242.28      282.84     31.76 o
   2  14   7      999.79      922.12     48.95 o
   3  14   7      208.89      223.48     34.88 o
   4  14   7       11.30       32.38     28.93 o
   5  14   7       35.21       25.75     31.78 o
   6  14   7        0.07        3.71     31.86 o
  -6  15   7       29.37      101.47     61.57 o
  -5  15   7        7.26       84.36     58.40 o
  -4  15   7        8.97        0.00     32.78 o
  -3  15   7      433.64      352.41     33.30 o
  -2  15   7       44.30       36.87     26.29 o
  -1  15   7       75.88       90.85     26.95 o
   0  15   7       33.72       72.32     25.34 o
   1  15   7     2518.39     2215.88     76.64 o
   2  15   7     1368.88     1258.36     49.22 o
   3  15   7       12.39       15.65     28.77 o
   4  15   7        0.42       42.64     30.34 o
   5  15   7        1.85        0.00     30.65 o
   6  15   7        0.01       28.37     41.94 o
  -6  16   7        0.68       54.30     57.30 o
  -5  16   7       26.55       98.23     58.69 o
  -4  16   7      223.21      214.45     41.34 o
  -3  16   7      146.79      128.36     28.17 o
  -2  16   7       34.56        0.00     26.04 o
  -1  16   7        8.11       39.64     26.56 o
   0  16   7       20.24        0.00     24.67 o
   1  16   7      143.98      162.49     46.02 o
   2  16   7     1263.33     1106.20     47.65 o
   3  16   7       73.49       22.48     29.76 o
   4  16   7       64.31       57.60     33.15 o
   5  16   7       10.07        8.07     35.20 o
  -5  17   7       10.20       95.15     57.39 o
  -4  17   7       24.13       55.55     36.47 o
  -3  17   7       25.72        0.00     26.13 o
  -2  17   7        7.65       17.94     24.93 o
  -1  17   7      648.24      598.50     37.91 o
   0  17   7      231.22      277.04     39.90 o
   1  17   7        1.59        0.00     33.37 o
   2  17   7        0.04        3.01     27.24 o
   3  17   7       35.99       20.43     30.13 o
   4  17   7        0.04       26.12     45.13 o
   5  17   7        0.09        0.00     32.07 o
  -5  18   7       43.14      123.53     59.06 o
  -4  18   7        0.60       19.85     35.52 o
  -3  18   7        9.30       31.35     28.09 o
  -2  18   7      263.63      365.39     50.49 o
  -1  18   7      148.57      151.73     49.15 o
   0  18   7       40.92        9.19     31.07 o
   1  18   7       51.31       69.51     35.93 o
   2  18   7        0.03       19.08     28.36 o
   3  18   7       99.06       89.25     32.82 o
   4  18   7      259.85      223.12     38.97 o
   5  18   7       52.92       98.84     37.80 o
  -5  19   7      105.89      250.27     68.32 o
  -4  19   7        1.30        0.00     34.86 o
  -3  19   7       10.79       33.44     28.26 o
  -2  19   7      122.81      126.19     28.80 o
  -1  19   7       13.57       36.31     33.88 o
   0  19   7      690.00      700.43    139.10 o
   1  19   7      170.93      196.08     45.18 o
   2  19   7       78.18       62.37     38.85 o
   3  19   7        3.35       15.82     30.84 o
   4  19   7      417.60      348.77     43.63 o
  -4  20   7        0.65        0.00     34.54 o
  -3  20   7        1.97        0.00     26.51 o
  -2  20   7      185.28      228.69     43.57 o
  -1  20   7       76.40       76.80     47.06 o
   0  20   7       44.13      122.53     37.81 o
   1  20   7        9.48        0.00     35.43 o
   2  20   7       66.58       97.68     42.01 o
   3  20   7       35.00        0.00     31.03 o
   4  20   7       15.83        0.00     49.71 o
  -4  21   7       59.85       66.59     44.66 o
  -3  21   7        8.91        0.00     32.93 o
  -2  21   7        0.50        0.00     34.14 o
  -1  21   7      207.35      246.31     43.31 o
   0  21   7       43.12       42.55     37.57 o
   1  21   7        0.72        0.00     34.94 o
   2  21   7       16.50        2.89     36.87 o
   3  21   7        0.57        6.51     39.78 o
  -3  22   7       50.37      128.63     60.00 o
  -2  22   7      251.59      291.98     46.82 o
  -1  22   7       34.48       91.07     38.16 o
   0  22   7       50.30       56.40     38.25 o
   1  22   7       40.72       41.40     50.94 o
   2  22   7       35.96       19.08     39.14 o
  -2  23   7       83.69      147.17     43.84 o
  -1  23   7       65.57       64.15     40.68 o
   0  23   7       55.53       47.37     38.98 o
   1  23   7       12.79       40.29    105.84 o
  -6   0   8       65.52       29.46     42.68 o
  -4   0   8       42.16       81.91     38.28 o
  -2   0   8     2213.36     2492.71     87.48 o
   0   0   8       61.24       56.51     17.25 o
   2   0   8        4.46        0.00     21.88 o
   4   0   8     2332.11     1876.08     67.86 o
   6   0   8        0.33        0.00     44.65 o
  -7   1   8      100.18       94.54     50.77 o
  -6   1   8        1.30        0.00     31.11 o
  -5   1   8       17.65       40.43     30.72 o
  -4   1   8       69.69      108.86     38.98 o
  -3   1   8      230.71      316.03     29.49 o
  -2   1   8     7398.64     7842.69    150.17 o
  -1   1   8      161.27      138.43     13.19 o
   0   1   8      104.94      129.35     11.72 o
   1   1   8     2717.55     2507.42     42.40 o
   2   1   8      709.91      723.26     26.73 o
   3   1   8      458.44      410.34     31.59 o
   4   1   8      108.97       92.72     25.04 o
   5   1   8      108.12      104.20     40.78 o
   6   1   8      171.83      176.56     28.36 o
   7   1   8        1.01       49.78     39.67 o
  -8   2   8        4.04       19.86     50.51 o
  -7   2   8       96.40      150.84     55.29 o
  -6   2   8       74.09       59.99     31.76 o
  -5   2   8      152.29      172.95     33.46 o
  -4   2   8       35.54       86.99     28.50 o
  -3   2   8        0.55        0.06     22.00 o
  -2   2   8      199.53      289.28     26.04 o
  -1   2   8       51.33       37.66      9.73 o
   0   2   8      771.99      824.64     19.60 o
   1   2   8     1772.52     1488.12     38.37 o
   2   2   8       26.13        5.14     18.45 o
   3   2   8      442.06      457.08     41.92 o
   4   2   8      506.29      554.11     32.92 o
   5   2   8        4.91        0.00     23.88 o
   6   2   8       26.97       21.99     26.97 o
   7   2   8       19.70       50.40     39.05 o
  -8   3   8        3.58        1.52     54.02 o
  -7   3   8       33.78       76.14     50.56 o
  -6   3   8      462.64      494.04     64.50 o
  -5   3   8      369.52      411.00     90.33 o
  -4   3   8      131.91      114.35     29.63 o
  -3   3   8     2722.61     2535.30     49.14 o
  -2   3   8      905.38      963.28     27.85 o
  -1   3   8      251.14      253.03     13.08 o
   0   3   8     1581.07     1521.63     27.52 o
   1   3   8      182.05      172.90     28.76 o
   2   3   8      689.11      675.44     26.34 o
   3   3   8        9.51       15.24     22.05 o
   4   3   8      150.91      123.80     29.10 o
   5   3   8        6.05       44.81     30.36 o
   6   3   8      191.98      201.62     32.81 o
   7   3   8       29.34       71.79     32.39 o
  -8   4   8        8.74       51.82     38.96 o
  -7   4   8      114.55      149.47     42.40 o
  -6   4   8        4.29        0.00     34.28 o
  -5   4   8       11.71        0.00     26.51 o
  -4   4   8       24.31       33.58     23.75 o
  -3   4   8      361.13      402.72     20.47 o
  -2   4   8      948.68     1088.43     21.94 o
  -1   4   8      130.46      145.03     12.26 o
   0   4   8     1065.74     1026.05     23.08 o
   1   4   8      852.70      748.32     24.94 o
   2   4   8       81.86      126.73     18.45 o
   3   4   8     1189.85     1153.96     35.91 o
   4   4   8        0.78        0.00     22.42 o
   5   4   8        5.43        0.00     22.33 o
   6   4   8        0.71        2.91     23.62 o
   7   4   8        0.02       51.50     32.20 o
  -8   5   8       12.95       48.23     37.76 o
  -7   5   8       52.56       98.04     41.07 o
  -6   5   8       31.50       77.42     36.61 o
  -5   5   8        2.19        0.00     37.77 o
  -4   5   8      340.42      347.98     31.14 o
  -3   5   8      332.58      341.18     27.57 o
  -2   5   8      105.23      182.32     17.32 o
  -1   5   8       73.63       67.18     12.21 o
   0   5   8        3.12        0.00     12.33 o
   1   5   8      203.26      292.02     20.14 o
   2   5   8      144.10      180.36     21.86 o
   3   5   8      183.50      133.47     23.04 o
   4   5   8       17.27        0.00     28.89 o
   5   5   8       57.09       93.45     26.12 o
   6   5   8       12.92       12.41     31.12 o
   7   5   8       39.95       68.53     33.45 o
  -8   6   8       36.22      106.99     44.23 o
  -7   6   8       18.70       58.39     39.68 o
  -6   6   8       24.84       89.91     39.24 o
  -5   6   8      734.78      648.09     57.76 o
  -4   6   8       56.94       54.08     35.33 o
  -3   6   8       67.01       92.37     17.71 o
  -2   6   8       93.16      267.74     17.99 o
  -1   6   8     1110.56     1001.40     23.32 o
   0   6   8        2.89        0.00     13.25 o
   1   6   8     1442.88     1269.96     32.02 o
   2   6   8      190.92      183.56     20.37 o
   3   6   8       99.66       74.08     22.19 o
   4   6   8       17.74       24.62     23.41 o
   5   6   8      180.36      224.20     27.98 o
   6   6   8       33.82       52.10     31.45 o
   7   6   8       35.88       91.76     33.51 o
  -7   7   8       29.35       97.50     42.48 o
  -6   7   8       43.81       72.04     39.54 o
  -5   7   8     1570.53     1583.17    129.99 o
  -4   7   8      194.80      236.75     91.51 o
  -3   7   8       17.53        0.00     17.17 o
  -2   7   8      210.19      210.37     16.14 o
  -1   7   8     1776.10     1776.75     51.41 o
   0   7   8      342.28      348.25     20.29 o
   1   7   8       12.54        6.85     15.45 o
   2   7   8      824.16      744.25     28.56 o
   3   7   8      205.58      206.69     25.08 o
   4   7   8      368.84      318.53     30.04 o
   5   7   8       38.28       55.57     29.73 o
   6   7   8      230.41      265.24     37.80 o
   7   7   8        4.28       68.30     32.80 o
  -7   8   8       83.62      103.75     44.11 o
  -6   8   8      809.02      855.85     64.10 o
  -5   8   8      308.95      251.45     47.67 o
  -4   8   8      598.92      641.43     54.97 o
  -3   8   8       46.36      101.62     20.39 o
  -2   8   8      351.99      370.28     19.65 o
  -1   8   8       20.23       25.84     14.77 o
   0   8   8      310.38      333.61     20.91 o
   1   8   8       66.76      108.47     18.40 o
   2   8   8     1301.33     1174.64     36.90 o
   3   8   8        6.64        0.00     20.83 o
   4   8   8       22.72       28.38     24.08 o
   5   8   8        9.92        0.00     27.79 o
   6   8   8        1.71        0.00     29.68 o
   7   8   8       56.65       28.54     33.45 o
  -7   9   8       37.91      117.91     44.59 o
  -6   9   8       41.26       44.82     40.37 o
  -5   9   8       18.65        0.00     37.45 o
  -4   9   8      185.47      224.28     45.07 o
  -3   9   8        0.46       10.82     24.08 o
  -2   9   8      288.24      356.35     21.59 o
  -1   9   8      109.12      145.12     17.73 o
   0   9   8       25.63       41.83     16.82 o
   1   9   8       68.23       75.66     19.26 o
   2   9   8     1410.36     1177.09     36.32 o
   3   9   8        4.69       17.19     21.09 o
   4   9   8       17.33       25.68     29.36 o
   5   9   8      111.96      116.96     31.79 o
   6   9   8       30.59       24.13     31.12 o
   7   9   8        0.21       35.93     34.79 o
  -7  10   8       10.14       26.42     40.37 o
  -6  10   8       33.99        9.01     39.34 o
  -5  10   8       56.29       28.61     38.65 o
  -4  10   8      852.79      945.47     60.55 o
  -3  10   8      999.82      941.86     42.10 o
  -2  10   8      294.59      453.81     24.67 o
  -1  10   8      197.82      265.69     21.07 o
   0  10   8      652.17      709.82     30.78 o
   1  10   8      529.05      528.74     36.52 o
   2  10   8       30.98      117.52     23.71 o
   3  10   8       71.45       28.97     22.83 o
   4  10   8        0.78        0.00     25.51 o
   5  10   8        1.07        8.24     32.50 o
   6  10   8       40.95       18.90     29.29 o
   7  10   8       13.54       57.87     32.49 o
  -7  11   8       17.01        0.00     36.11 o
  -6  11   8       43.17       51.61     44.43 o
  -5  11   8      425.71      429.51     52.43 o
  -4  11   8        1.19       33.03     28.11 o
  -3  11   8     3263.56     2797.26     96.40 o
  -2  11   8       78.66       17.90     25.83 o
  -1  11   8      715.67      743.87     31.39 o
   0  11   8      237.82      255.88     22.67 o
   1  11   8     1953.44     1735.12     56.30 o
   2  11   8      169.99      205.39     33.23 o
   3  11   8        0.05       11.18     30.30 o
   4  11   8       62.98       27.08     28.49 o
   5  11   8        4.80        6.46     30.40 o
   6  11   8       16.26       11.78     30.93 o
  -7  12   8       14.42       15.62     46.95 o
  -6  12   8        8.56       50.91     39.32 o
  -5  12   8       87.68       85.32     42.61 o
  -4  12   8       56.62       73.75     28.97 o
  -3  12   8      582.00      559.77     46.52 o
  -2  12   8       17.62       18.25     23.55 o
  -1  12   8      211.64      206.73     22.99 o
   0  12   8       37.51       39.05     20.12 o
   1  12   8       14.15       11.59     20.55 o
   2  12   8        1.48       10.27     22.50 o
   3  12   8     1379.67     1210.37     50.35 o
   4  12   8       22.92        0.00     27.40 o
   5  12   8        5.40        0.00     30.36 o
   6  12   8        1.15       21.73     32.41 o
  -6  13   8       39.94       34.84     67.62 o
  -5  13   8       13.53       17.56     40.27 o
  -4  13   8        5.22       35.23     32.16 o
  -3  13   8       46.91       69.85     34.13 o
  -2  13   8      783.54      736.44     37.22 o
  -1  13   8      245.82      232.24     28.22 o
   0  13   8        4.49        5.69     20.51 o
   1  13   8       64.49       47.17     23.16 o
   2  13   8      125.29      130.67     31.18 o
   3  13   8       19.00       20.18     29.37 o
   4  13   8       31.65       73.02     30.71 o
   5  13   8       97.82      134.95     35.73 o
   6  13   8        4.81        0.00     30.80 o
  -6  14   8      109.65       76.66     54.19 o
  -5  14   8        9.95       25.52     50.68 o
  -4  14   8      327.16      344.09     48.67 o
  -3  14   8      468.97      371.33     43.85 o
  -2  14   8       23.33      167.02     29.21 o
  -1  14   8       12.68       21.89     24.22 o
   0  14   8      398.29      471.24     30.27 o
   1  14   8      208.34      205.46     26.63 o
   2  14   8      495.41      506.79     51.20 o
   3  14   8      105.45      110.30     43.05 o
   4  14   8       53.19       77.45     32.30 o
   5  14   8       45.77       64.26     33.04 o
   6  14   8       18.48       27.65     67.69 o
  -6  15   8        8.25       32.11     56.58 o
  -5  15   8       62.25       87.57     57.13 o
  -4  15   8       29.25       42.17     34.16 o
  -3  15   8      145.29      156.02     38.11 o
  -2  15   8        9.30       73.21     34.00 o
  -1  15   8      746.05      681.55     35.57 o
   0  15   8       34.44       60.56     27.00 o
   1  15   8       39.13       86.35     29.47 o
   2  15   8       91.01      100.37     30.29 o
   3  15   8       57.42       69.89     30.09 o
   4  15   8      249.13      167.21     35.97 o
   5  15   8        6.00        0.00     31.66 o
  -6  16   8       22.82        0.00     54.81 o
  -5  16   8       29.63       76.73     58.67 o
  -4  16   8       55.51       79.34     36.98 o
  -3  16   8       43.16       33.67     33.01 o
  -2  16   8      122.10      183.39     28.13 o
  -1  16   8       23.89       15.13     29.60 o
   0  16   8       61.51       28.58     25.43 o
   1  16   8        9.24       19.25     27.52 o
   2  16   8      138.72      129.56     37.74 o
   3  16   8        9.77       40.18     29.95 o
   4  16   8      101.26       90.76     33.75 o
   5  16   8        6.32       40.09     33.92 o
  -5  17   8        1.51       34.14     54.47 o
  -4  17   8       25.84       59.53     35.97 o
  -3  17   8        0.00        9.64     32.06 o
  -2  17   8        8.57        0.00     25.14 o
  -1  17   8       94.74      101.25     26.20 o
   0  17   8       20.53       70.83     66.62 o
   1  17   8       18.79        0.00     33.35 o
   2  17   8      134.46      166.48     33.45 o
   3  17   8       84.25       54.10     32.47 o
   4  17   8       10.47        4.30     31.09 o
   5  17   8       26.01        0.00     35.12 o
  -5  18   8       57.47       46.34     56.19 o
  -4  18   8       42.90       77.52     38.60 o
  -3  18   8        6.95        0.00     33.73 o
  -2  18   8        1.51        0.00     23.18 o
  -1  18   8       40.76       44.25     26.15 o
   0  18   8       47.37       78.25     35.41 o
   1  18   8       10.56        0.00     33.22 o
   2  18   8       16.68        0.00     27.84 o
   3  18   8        8.40       32.78     31.35 o
   4  18   8        2.09        6.29     33.01 o
  -4  19   8      122.25      134.79     40.36 o
  -3  19   8        0.02       22.51     33.95 o
  -2  19   8        0.64       10.49     26.20 o
  -1  19   8        4.37       49.04     33.00 o
   0  19   8      292.25      352.57     46.49 o
   1  19   8        5.24        0.00     38.19 o
   2  19   8       71.00       60.67     40.41 o
   3  19   8        2.91       12.35     31.90 o
   4  19   8      153.97      235.63     39.58 o
  -4  20   8      144.68      198.89     80.78 o
  -3  20   8       18.67        0.00     53.14 o
  -2  20   8       48.97      119.89     30.96 o
  -1  20   8       39.79       42.86     36.41 o
   0  20   8        0.00       38.51     36.93 o
   1  20   8       93.19      101.54     50.82 o
   2  20   8       94.65      164.63     43.52 o
   3  20   8      103.88      104.23     35.05 o
  -3  21   8        0.70       11.58     38.94 o
  -2  21   8       37.14      102.61     38.68 o
  -1  21   8       54.85       82.65     37.90 o
   0  21   8        0.24       26.44     35.96 o
   1  21   8        1.20       50.58     38.67 o
   2  21   8       52.39       99.46     41.87 o
   3  21   8        0.39       11.64     41.95 o
  -2  22   8       80.55      170.49     42.87 o
  -1  22   8       17.64       45.54     47.22 o
   0  22   8       59.61       38.46     37.00 o
   1  22   8      121.99      188.53     44.59 o
   2  22   8        4.29       15.77     39.60 o
  -1  23   8       77.84      146.36     43.72 o
   0  23   8       22.09       36.46     37.90 o
   1  23   8       15.91        0.00     35.65 o
  -7   0   9      148.95      173.43     54.69 o
  -5   0   9       97.71      104.83     46.15 o
  -3   0   9     3783.21     3707.74    122.87 o
  -1   0   9     2346.81     2307.02     51.86 o
   1   0   9       19.88       24.92     13.75 o
   3   0   9     1644.43     1264.20     67.58 o
   5   0   9        1.81        4.90     34.64 o
   7   0   9        1.98       21.61     35.78 o
  -7   1   9        1.94        0.00     45.74 o
  -6   1   9       20.53       25.35     31.50 o
  -5   1   9       35.10       37.61     32.31 o
  -4   1   9       45.05       51.40     27.97 o
  -3   1   9      322.29      331.37     37.74 o
  -2   1   9     1577.75     1518.60     47.38 o
  -1   1   9      835.21      769.92     23.80 o
   0   1   9     1687.92     1730.45     30.63 o
   1   1   9        8.52        3.60     14.58 o
   2   1   9        6.77        0.00     16.48 o
   3   1   9      128.09       94.37     22.65 o
   4   1   9     3565.58     3045.40     65.13 o
   5   1   9       35.15       43.90     25.49 o
   6   1   9       10.24        0.37     24.24 o
   7   1   9       16.16        0.00     34.74 o
  -8   2   9        3.23       54.58     52.79 o
  -7   2   9        8.92        0.00     46.87 o
  -6   2   9      191.03      201.19     35.56 o
  -5   2   9       46.83      155.09     34.35 o
  -4   2   9      186.81      232.60     57.36 o
  -3   2   9       25.89       24.19     23.85 o
  -2   2   9      150.22      169.85     32.84 o
  -1   2   9      417.93      389.33     24.11 o
   0   2   9      200.48      289.08     15.69 o
   1   2   9     3232.07     3030.93     52.29 o
   2   2   9       16.58       24.11     19.89 o
   3   2   9      200.88      181.88     24.40 o
   4   2   9     2043.13     1868.76     75.43 o
   5   2   9      617.72      548.43     46.17 o
   6   2   9        3.38        0.00     27.67 o
   7   2   9        0.39       30.10     37.11 o
  -8   3   9       13.32       93.01     89.59 o
  -7   3   9      120.60      198.25     42.61 o
  -6   3   9      180.84      109.59     51.66 o
  -5   3   9       59.37       65.49     32.33 o
  -4   3   9       28.74       49.70     29.24 o
  -3   3   9       17.14       83.58     25.68 o
  -2   3   9      203.87      245.67     16.20 o
  -1   3   9      589.76      662.95     18.31 o
   0   3   9        2.90       17.50     12.01 o
   1   3   9     1660.16     1553.38     35.01 o
   2   3   9      155.25      154.80     20.47 o
   3   3   9       16.45        0.00     23.52 o
   4   3   9      697.58      694.35     43.78 o
   5   3   9       14.32        0.00     26.21 o
   6   3   9        5.05       11.05     23.42 o
   7   3   9       17.66       74.23     46.79 o
  -8   4   9       38.13       82.49     40.68 o
  -7   4   9       18.23       37.34     35.70 o
  -6   4   9        1.52       44.00     35.56 o
  -5   4   9       24.06        4.98     28.01 o
  -4   4   9       60.16       78.10     29.61 o
  -3   4   9      800.68      778.64     45.37 o
  -2   4   9      299.30      342.20     19.62 o
  -1   4   9      432.92      417.94     27.23 o
   0   4   9     1189.33     1142.96     25.23 o
   1   4   9      193.56      177.94     18.41 o
   2   4   9      451.58      465.52     26.85 o
   3   4   9       45.61       38.98     22.24 o
   4   4   9      860.58      858.15     38.95 o
   5   4   9       97.42      112.53     26.33 o
   6   4   9       54.16      102.68     26.65 o
   7   4   9       16.66       19.79     34.97 o
  -8   5   9        1.11       23.20     35.59 o
  -7   5   9        1.54       32.98     38.10 o
  -6   5   9        5.04       80.29     56.04 o
  -5   5   9       34.71       33.91     39.50 o
  -4   5   9       14.20       32.62     26.07 o
  -3   5   9      168.60      180.58     25.66 o
  -2   5   9      492.65      520.52     17.77 o
  -1   5   9      256.79      292.02     16.09 o
   0   5   9      662.29      692.35     25.65 o
   1   5   9       80.44       84.33     17.72 o
   2   5   9       27.18       53.34     18.94 o
   3   5   9       19.53        0.00     21.65 o
   4   5   9      933.37      883.08     37.97 o
   5   5   9      100.45       97.77     25.85 o
   6   5   9      338.28      345.00     47.88 o
   7   5   9      108.80      148.69     38.76 o
  -7   6   9       11.15       31.48     40.95 o
  -6   6   9      874.57      893.42     64.13 o
  -5   6   9      443.38      579.42     53.87 o
  -4   6   9      566.92      559.88     35.14 o
  -3   6   9        2.17       18.43     23.71 o
  -2   6   9       43.97       58.74     15.63 o
  -1   6   9      152.48      170.75     15.13 o
   0   6   9       52.71       70.85     15.66 o
   1   6   9      102.69      140.87     19.23 o
   2   6   9       52.78       52.08     20.11 o
   3   6   9      410.64      393.25     32.43 o
   4   6   9      388.52      388.12     32.20 o
   5   6   9      172.05      170.51     27.63 o
   6   6   9        3.19       86.05     32.55 o
   7   6   9       38.43        8.37     31.79 o
  -7   7   9       57.97      110.29     63.22 o
  -6   7   9      143.62      201.29     45.30 o
  -5   7   9      230.04      219.60     46.47 o
  -4   7   9        6.29       59.75     38.75 o
  -3   7   9      294.56      281.71     29.35 o
  -2   7   9      192.92      211.17     16.90 o
  -1   7   9       24.47        0.00     12.46 o
   0   7   9      857.27      885.15     26.79 o
   1   7   9      724.02      617.30     26.22 o
   2   7   9      129.04      122.00     21.94 o
   3   7   9      187.74      197.40     26.34 o
   4   7   9       41.57       13.83     25.02 o
   5   7   9       39.49       28.31     27.83 o
   6   7   9       39.24       24.73     35.48 o
   7   7   9        8.54       57.74     32.82 o
  -7   8   9       23.23       50.40     53.36 o
  -6   8   9        1.89       28.22     38.10 o
  -5   8   9      156.82      161.67     67.63 o
  -4   8   9     1370.14     1244.04    103.13 o
  -3   8   9      185.02      198.65     22.79 o
  -2   8   9       86.75      152.97     17.52 o
  -1   8   9       47.24       47.66     15.01 o
   0   8   9      295.74      323.52     22.07 o
   1   8   9     1058.01      953.56     31.14 o
   2   8   9      224.22      219.27     25.51 o
   3   8   9      220.18      175.61     27.24 o
   4   8   9      177.69      153.44     27.49 o
   5   8   9        7.92        8.10     28.81 o
   6   8   9       62.93       52.33     49.90 o
   7   8   9       96.36      119.18     38.01 o
  -7   9   9       61.34      110.81     50.86 o
  -6   9   9       48.58       22.91     37.45 o
  -5   9   9      123.78      108.91     41.12 o
  -4   9   9      321.81      414.14     49.98 o
  -3   9   9     5303.88     4890.12     96.78 o
  -2   9   9       55.40      182.36     19.34 o
  -1   9   9      835.00      711.41     26.11 o
   0   9   9      266.97      299.58     35.26 o
   1   9   9      395.82      436.37     27.10 o
   2   9   9        3.09        0.00     20.55 o
   3   9   9       96.52      101.29     25.38 o
   4   9   9      119.50      112.81     31.90 o
   5   9   9       36.68        4.25     28.34 o
   6   9   9        3.00       15.56     31.81 o
  -7  10   9        0.00        0.00     32.14 o
  -6  10   9       43.36       55.10     37.15 o
  -5  10   9       73.70       70.74     39.76 o
  -4  10   9       13.27        0.00     37.15 o
  -3  10   9     1704.64     1635.09     52.46 o
  -2  10   9     1108.56     1095.56     30.07 o
  -1  10   9       15.42       14.45     18.12 o
   0  10   9      378.66      449.35     42.01 o
   1  10   9      515.76      558.68     30.12 o
   2  10   9      817.25      724.27     41.28 o
   3  10   9      858.55      730.66     41.23 o
   4  10   9      148.63      161.18     32.35 o
   5  10   9       27.50       42.48     31.10 o
   6  10   9        4.44        0.00     28.88 o
  -7  11   9       28.10       16.49     45.22 o
  -6  11   9        3.27       36.46     40.95 o
  -5  11   9      255.05      200.68     45.55 o
  -4  11   9       55.86       21.58     37.33 o
  -3  11   9       61.10      105.92     30.66 o
  -2  11   9     1045.18      854.92     52.81 o
  -1  11   9       92.63       81.42     23.16 o
   0  11   9      151.91      112.73     28.46 o
   1  11   9        9.92       23.04     21.88 o
   2  11   9      243.61      264.49     34.27 o
   3  11   9      614.40      621.33     43.34 o
   4  11   9        1.83        0.00     26.92 o
   5  11   9        2.23        0.00     29.60 o
   6  11   9       27.29       54.07     32.91 o
  -7  12   9       20.64       25.21     46.26 o
  -6  12   9       84.17       95.66     43.98 o
  -5  12   9       47.68       49.00     54.81 o
  -4  12   9      261.21      213.13     43.94 o
  -3  12   9      189.35      226.85     38.42 o
  -2  12   9      309.63      298.88     32.65 o
  -1  12   9        3.56        0.00     19.26 o
   0  12   9      867.58      874.75     32.79 o
   1  12   9        2.51        0.00     21.42 o
   2  12   9      408.17      518.37     33.72 o
   3  12   9        9.70       35.37     29.32 o
   4  12   9       57.15       82.78     30.57 o
   5  12   9        4.85        1.86     30.96 o
   6  12   9        0.27        0.66     32.14 o
  -6  13   9        2.27        0.00     41.80 o
  -5  13   9      169.53      160.09     45.95 o
  -4  13   9       98.79       90.22     53.10 o
  -3  13   9      131.39       10.06     51.09 o
  -2  13   9      126.87       97.44     27.74 o
  -1  13   9       24.47       55.24     31.66 o
   0  13   9      742.07      778.54     38.25 o
   1  13   9      307.65      363.12     30.26 o
   2  13   9      562.09      589.55     42.69 o
   3  13   9      168.21      227.94     33.43 o
   4  13   9      266.60      241.42     37.23 o
   5  13   9        1.48       44.04     33.74 o
   6  13   9       72.36      105.42     36.57 o
  -6  14   9       17.30        0.00     81.06 o
  -5  14   9       38.04       98.38     56.17 o
  -4  14   9       19.96       73.03     53.56 o
  -3  14   9       15.34        0.00     29.30 o
  -2  14   9       76.29       62.05     26.03 o
  -1  14   9       81.06       88.80     27.23 o
   0  14   9       26.07       16.62     22.10 o
   1  14   9       17.63       17.68     23.94 o
   2  14   9      570.27      527.44     40.61 o
   3  14   9      138.41      174.11     42.34 o
   4  14   9       59.36       55.91     31.94 o
   5  14   9       39.65       59.77     32.98 o
  -6  15   9        6.75        0.00     55.60 o
  -5  15   9       31.80       35.16     56.66 o
  -4  15   9        0.18        0.00     48.55 o
  -3  15   9      154.56      101.02     34.41 o
  -2  15   9       13.67       72.33     26.05 o
  -1  15   9       13.16        0.00     24.56 o
   0  15   9      274.72      334.18     32.91 o
   1  15   9       40.09       41.14     28.08 o
   2  15   9      115.22      117.26     30.21 o
   3  15   9      343.61      341.02     38.66 o
   4  15   9       28.73       36.67     31.45 o
   5  15   9        1.33       11.73     33.78 o
  -5  16   9       15.58       48.22     56.88 o
  -4  16   9        0.24        0.00     47.50 o
  -3  16   9      199.36      191.91     38.50 o
  -2  16   9      117.03      103.22     28.09 o
  -1  16   9       77.23      132.35     30.44 o
   0  16   9      272.28      298.91     31.41 o
   1  16   9       59.28       96.63     29.45 o
   2  16   9      549.84      500.69     45.94 o
   3  16   9       15.95       34.55     31.38 o
   4  16   9      115.93      126.28     35.30 o
   5  16   9       47.64       71.59     35.64 o
  -5  17   9        8.95       52.31     57.31 o
  -4  17   9       21.57       32.38     52.92 o
  -3  17   9       63.71       82.14     35.28 o
  -2  17   9       59.32       77.43     26.25 o
  -1  17   9        3.29        0.00     23.70 o
   0  17   9      374.22      427.24     51.70 o
   1  17   9       59.87       64.91     36.44 o
   2  17   9      102.56       82.07     31.96 o
   3  17   9      359.76      336.36     39.67 o
   4  17   9       28.75       58.10     34.15 o
  -5  18   9       52.60      168.22     63.08 o
  -4  18   9        0.71       98.76     55.53 o
  -3  18   9       89.30      137.63     68.82 o
  -2  18   9      178.43      117.07     35.48 o
  -1  18   9       11.06        0.22     25.87 o
   0  18   9       46.48       48.60     49.89 o
   1  18   9      151.05      220.16     42.44 o
   2  18   9       67.73       77.71     56.57 o
   3  18   9       58.07      113.91     35.38 o
   4  18   9       67.39       51.29     35.52 o
  -4  19   9        1.70       96.37     52.59 o
  -3  19   9       36.60       29.99     34.80 o
  -2  19   9       50.98       21.40     33.30 o
  -1  19   9        1.51        0.00     32.58 o
   0  19   9      169.13      203.78     42.32 o
   1  19   9       15.59       36.43     36.47 o
   2  19   9      179.43      238.33     49.48 o
   3  19   9        0.03       45.32     32.77 o
   4  19   9       16.89       33.88     35.66 o
  -4  20   9      188.29      148.67     59.13 o
  -3  20   9       28.59       61.44     58.27 o
  -2  20   9        2.60        0.00     45.56 o
  -1  20   9       67.50      120.10     39.73 o
   0  20   9       42.56       28.96     37.11 o
   1  20   9       15.40        4.71     36.13 o
   2  20   9       61.07       40.39     40.58 o
   3  20   9        2.36       27.94     61.77 o
  -3  21   9      131.05      171.42     80.38 o
  -2  21   9        5.84       62.88     54.45 o
  -1  21   9       18.43        0.00     34.65 o
   0  21   9        4.74        0.00     35.92 o
   1  21   9        8.13        0.00     36.85 o
   2  21   9       63.57       61.02     49.60 o
  -2  22   9       20.83       53.72     56.91 o
  -1  22   9       70.63      107.14     40.83 o
   0  22   9       93.55       58.56     62.51 o
   1  22   9        0.72       20.68     39.99 o
  -6   0  10        4.34        0.00     40.32 o
  -4   0  10       66.28      203.06     47.51 o
  -2   0  10      569.79      607.42     48.66 o
   0   0  10      662.77      600.91     48.32 o
   2   0  10      818.52      671.04     46.93 o
   4   0  10     2118.36     1683.30     70.83 o
   6   0  10      322.68      414.56     71.98 o
  -7   1  10        8.42       59.66     48.48 o
  -6   1  10       17.92       46.18     32.05 o
  -5   1  10        2.49        8.86     31.50 o
  -4   1  10      202.87      273.57     36.83 o
  -3   1  10       58.67       65.54     49.93 o
  -2   1  10       11.38       14.65     23.02 o
  -1   1  10      105.84      125.45     15.76 o
   0   1  10     1095.26     1111.96     24.86 o
   1   1  10      138.13      173.71     14.23 o
   2   1  10      448.18      465.15     26.98 o
   3   1  10      256.84      283.69     29.93 o
   4   1  10      891.43      859.96     41.35 o
   5   1  10       29.09       25.25     24.69 o
   6   1  10        0.09        0.00     24.63 o
   7   1  10       44.98       77.72     31.08 o
  -8   2  10        7.80        0.00     49.85 o
  -7   2  10        0.01        1.12     44.60 o
  -6   2  10      455.54      365.14     50.62 o
  -5   2  10        0.01        5.01     32.63 o
  -4   2  10       31.10       47.39     28.29 o
  -3   2  10       90.18       36.93     26.46 o
  -2   2  10       93.05      162.70     54.88 o
  -1   2  10     1585.08     1544.00     27.92 o
   0   2  10       26.47       13.53     12.55 o
   1   2  10       56.55       51.46     16.25 o
   2   2  10       21.20       34.61     23.08 o
   3   2  10       76.68       86.93     28.33 o
   4   2  10      163.61      149.09     32.64 o
   5   2  10       72.05       85.45     30.03 o
   6   2  10        0.26       33.82     29.18 o
   7   2  10        0.61       24.42     29.92 o
  -7   3  10       31.65       20.70     74.16 o
  -6   3  10       85.83       56.17     46.93 o
  -5   3  10      387.41      353.95     40.94 o
  -4   3  10        1.45        6.97     27.24 o
  -3   3  10       52.21       76.85     27.83 o
  -2   3  10       10.67       17.82     19.65 o
  -1   3  10      153.89      197.05     14.37 o
   0   3  10      440.68      390.57     18.55 o
   1   3  10      335.02      366.53     33.81 o
   2   3  10        7.02        0.00     18.96 o
   3   3  10       52.40       25.29     22.04 o
   4   3  10       72.55       62.94     30.20 o
   5   3  10      431.51      461.52     47.53 o
   6   3  10      114.43      158.56     29.27 o
   7   3  10       48.25      104.61     35.18 o
  -7   4  10       10.08        4.98     36.64 o
  -6   4  10      129.94      212.16     43.99 o
  -5   4  10       12.25        0.00     27.20 o
  -4   4  10      125.00       92.07     29.17 o
  -3   4  10      234.12      221.83     28.90 o
  -2   4  10       70.28      120.56     23.33 o
  -1   4  10        2.65        0.81     13.42 o
   0   4  10      691.52      630.76     20.81 o
   1   4  10     2598.79     2335.14     46.38 o
   2   4  10       10.46       18.20     19.36 o
   3   4  10       49.29       27.63     23.71 o
   4   4  10       92.64      102.80     27.98 o
   5   4  10        3.34       36.90     24.01 o
   6   4  10        0.67       41.67     25.29 o
   7   4  10        0.05       65.46     33.32 o
  -7   5  10        1.05        1.42     35.40 o
  -6   5  10        1.10       18.44     37.26 o
  -5   5  10       36.45       23.87     37.54 o
  -4   5  10        3.22        0.00     26.02 o
  -3   5  10      345.90      366.27     31.04 o
  -2   5  10      334.08      348.42     21.66 o
  -1   5  10      450.03      402.61     35.21 o
   0   5  10      193.28      162.82     16.17 o
   1   5  10       43.21       64.04     18.33 o
   2   5  10      208.38      226.88     25.06 o
   3   5  10       13.20        9.41     22.63 o
   4   5  10       34.62        4.51     24.87 o
   5   5  10       16.57       39.01     24.79 o
   6   5  10        5.71       40.26     31.38 o
   7   5  10       44.80       69.70     33.64 o
  -7   6  10        2.25       34.97     40.95 o
  -6   6  10        0.09        2.59     36.62 o
  -5   6  10      506.77      549.57     54.31 o
  -4   6  10      889.89      852.02     40.17 o
  -3   6  10      443.24      488.61     71.33 o
  -2   6  10       76.70       76.42     18.65 o
  -1   6  10      317.16      342.65     18.82 o
   0   6  10      625.89      609.14     24.34 o
   1   6  10     1052.04      957.50     31.00 o
   2   6  10      275.28      270.13     26.12 o
   3   6  10       22.71        0.00     23.53 o
   4   6  10       21.37        7.48     24.17 o
   5   6  10      362.10      382.34     32.91 o
   6   6  10       19.10        0.00     27.76 o
   7   6  10       58.29      129.19     37.03 o
  -7   7  10        4.37       36.43     50.40 o
  -6   7  10        1.21       11.38     37.08 o
  -5   7  10      526.21      499.19     54.92 o
  -4   7  10     1172.99     1025.11     59.38 o
  -3   7  10     1634.71     1408.97     47.27 o
  -2   7  10      520.59      482.28     37.22 o
  -1   7  10      224.57      263.49     18.74 o
   0   7  10      376.73      388.72     28.16 o
   1   7  10       21.30       14.45     19.06 o
   2   7  10      145.77      190.42     25.01 o
   3   7  10      131.01      150.72     27.45 o
   4   7  10       23.96       33.94     24.25 o
   5   7  10       22.38        0.00     27.35 o
   6   7  10        1.65       14.05     30.99 o
  -7   8  10        1.63        1.88     38.26 o
  -6   8  10      146.79      145.98     54.83 o
  -5   8  10      230.00      191.14     45.07 o
  -4   8  10      280.95      269.61     68.88 o
  -3   8  10       72.94       37.37     27.43 o
  -2   8  10      219.58      253.35     35.05 o
  -1   8  10       88.34       87.37     17.23 o
   0   8  10      437.65      500.28     26.62 o
   1   8  10       16.58        0.86     20.91 o
   2   8  10      125.53      149.20     44.81 o
   3   8  10      226.24      234.57     29.38 o
   4   8  10       30.24       17.04     23.56 o
   5   8  10       27.48        9.19     28.87 o
   6   8  10       44.96       71.51     34.08 o
  -7   9  10       17.49       33.51     37.84 o
  -6   9  10        4.56       41.65     36.78 o
  -5   9  10      297.36      295.05     48.81 o
  -4   9  10        1.12        6.87     39.51 o
  -3   9  10     1967.12     1901.69     73.41 o
  -2   9  10      298.21      291.52     28.64 o
  -1   9  10       10.69       10.49     17.98 o
   0   9  10      389.35      438.35     26.67 o
   1   9  10      108.17      113.27     24.31 o
   2   9  10      744.59      664.70     47.35 o
   3   9  10       11.04        9.19     24.52 o
   4   9  10       93.94      112.96     31.24 o
   5   9  10       25.11       40.67     30.81 o
   6   9  10        0.61       45.65     33.22 o
  -7  10  10        5.84       37.67     45.00 o
  -6  10  10        1.41        0.00     79.81 o
  -5  10  10        4.58        0.00     37.48 o
  -4  10  10       15.29        0.00     34.33 o
  -3  10  10      184.90      216.72     42.80 o
  -2  10  10      614.09      642.19     36.37 o
  -1  10  10      257.67      247.96     23.76 o
   0  10  10       44.44       11.98     20.37 o
   1  10  10       69.50       38.07     22.52 o
   2  10  10      162.28      207.77     36.79 o
   3  10  10       14.10        0.00     23.18 o
   4  10  10       61.70       57.30     29.84 o
   5  10  10       31.17        0.00     33.98 o
   6  10  10        4.46       31.13     30.87 o
  -7  11  10       78.19       82.73     48.57 o
  -6  11  10        7.41       45.11     43.83 o
  -5  11  10      235.04      259.20     72.55 o
  -4  11  10        8.27       45.45     44.18 o
  -3  11  10       70.72       81.63     39.82 o
  -2  11  10     1280.89     1201.88     51.90 o
  -1  11  10        0.20        4.88     20.12 o
   0  11  10       53.82      106.77     23.26 o
   1  11  10       12.67        0.00     21.79 o
   2  11  10       30.89       31.08     30.37 o
   3  11  10        8.23       25.81     27.63 o
   4  11  10       45.21       46.41     30.15 o
   5  11  10      180.04      219.27     36.79 o
   6  11  10       15.43       52.74     34.15 o
  -6  12  10       39.85       47.33     44.14 o
  -5  12  10       11.76       23.96     39.97 o
  -4  12  10        0.00       22.21     37.24 o
  -3  12  10      437.33      336.13     60.74 o
  -2  12  10      159.18      173.75     35.92 o
  -1  12  10      108.33      141.34     24.34 o
   0  12  10       39.22       41.79     22.77 o
   1  12  10     1148.25     1110.39     38.40 o
   2  12  10       69.54       39.98     24.22 o
   3  12  10      336.37      368.98     40.41 o
   4  12  10      185.23      204.01     47.41 o
   5  12  10       31.67       45.96     33.15 o
   6  12  10       15.09        0.00     31.00 o
  -6  13  10        0.00        0.00     38.97 o
  -5  13  10      130.98      124.97     43.60 o
  -4  13  10       81.76       69.03     40.96 o
  -3  13  10        9.12       33.77     48.03 o
  -2  13  10       89.06      101.12     40.81 o
  -1  13  10        4.98        0.00     24.86 o
   0  13  10       30.17       31.12     29.70 o
   1  13  10       24.41       14.28     24.09 o
   2  13  10       22.12       29.20     29.92 o
   3  13  10       69.51       88.12     31.13 o
   4  13  10       70.71       85.13     33.39 o
   5  13  10       23.51       47.83     31.17 o
  -6  14  10       22.08       18.05     44.64 o
  -5  14  10        0.09        0.00     47.44 o
  -4  14  10      219.14      224.26     58.27 o
  -3  14  10       31.91        0.00     43.88 o
  -2  14  10        0.40        0.00     28.60 o
  -1  14  10      101.39      104.10     26.84 o
   0  14  10      216.61      276.00     27.43 o
   1  14  10      336.72      350.96     29.46 o
   2  14  10       30.04       12.40     28.71 o
   3  14  10       14.78       35.80     30.19 o
   4  14  10       38.25       46.53     32.92 o
   5  14  10        9.01       14.48     32.94 o
  -6  15  10      100.46      158.89     68.58 o
  -5  15  10        4.60        0.00     53.86 o
  -4  15  10       10.33       51.74     54.24 o
  -3  15  10      162.06       54.11     49.34 o
  -2  15  10       48.02       83.10     30.85 o
  -1  15  10        0.54        0.00     24.04 o
   0  15  10       97.65       51.71     26.85 o
   1  15  10       87.46      107.85     29.00 o
   2  15  10       16.84       31.52     29.12 o
   3  15  10       83.98       64.31     33.06 o
   4  15  10        4.23       10.61     30.85 o
   5  15  10       42.34       10.23     45.10 o
  -5  16  10       31.90      115.94     61.62 o
  -4  16  10        6.57       80.37     53.33 o
  -3  16  10      108.01       77.10     50.11 o
  -2  16  10       55.05       47.55     32.45 o
  -1  16  10       10.48       11.71     30.02 o
   0  16  10       90.58      136.04     28.95 o
   1  16  10      105.01       63.50     29.29 o
   2  16  10       56.17       11.26     28.54 o
   3  16  10      158.41      137.05     34.00 o
   4  16  10       55.03       33.83     42.73 o
   5  16  10       12.04        0.00     34.38 o
  -5  17  10        7.50       15.75     57.40 o
  -4  17  10       24.12        0.00     49.87 o
  -3  17  10       54.68       64.89     51.68 o
  -2  17  10      215.31      124.51     35.94 o
  -1  17  10       76.02       87.98     27.56 o
   0  17  10      128.37      157.10     55.44 o
   1  17  10        0.32        0.00     33.04 o
   2  17  10       37.01        0.00     29.16 o
   3  17  10        1.55       20.57     32.27 o
   4  17  10       30.45       25.59     32.98 o
  -4  18  10       14.12       59.24     54.43 o
  -3  18  10      403.91      357.03     62.71 o
  -2  18  10        3.30        0.00     31.89 o
  -1  18  10       72.91       51.90     33.55 o
   0  18  10       17.52       58.25     66.80 o
   1  18  10       49.11       66.08     37.36 o
   2  18  10        7.25        9.50     31.56 o
   3  18  10        5.04        0.00     30.60 o
   4  18  10       94.35       62.50     34.48 o
  -4  19  10      239.33      307.07     68.32 o
  -3  19  10        4.66        0.00     38.34 o
  -2  19  10      271.91      300.23     43.08 o
  -1  19  10        0.68       81.07     65.62 o
   0  19  10       59.30       83.14     69.44 o
   1  19  10        2.07        3.83     63.12 o
   2  19  10       22.10       27.72     38.37 o
   3  19  10      169.62      227.22     38.69 o
  -3  20  10      110.20       74.07     54.40 o
  -2  20  10        1.74        0.96     31.92 o
  -1  20  10        0.01        0.00     34.39 o
   0  20  10        0.15       29.64     59.76 o
   1  20  10      136.89      126.58     41.60 o
   2  20  10        4.09       25.02     39.54 o
   3  20  10        6.33        0.00     50.31 o
  -2  21  10       58.23      184.37     61.35 o
  -1  21  10       26.34        9.56     77.97 o
   0  21  10       10.05        0.00     35.14 o
   1  21  10       83.48       41.91     87.05 o
   2  21  10        2.31        5.19     40.73 o
  -1  22  10        9.07        6.99     52.86 o
   0  22  10       33.70       46.00     38.83 o
  -7   0  11       20.91       14.26     49.24 o
  -5   0  11      151.36       99.74     50.40 o
  -3   0  11       82.35      175.30     44.30 o
  -1   0  11       39.68       38.57     31.88 o
   1   0  11      602.71      564.82     51.46 o
   3   0  11       44.05        0.00     33.14 o
   5   0  11      741.78      754.95     60.19 o
   7   0  11       11.93       10.55     48.90 o
  -7   1  11       68.13       53.49     51.91 o
  -6   1  11        8.65        0.00     31.25 o
  -5   1  11       42.44       41.19     30.78 o
  -4   1  11       89.01      206.76     34.76 o
  -3   1  11      222.82      270.57     34.10 o
  -2   1  11      195.98      284.21     31.96 o
  -1   1  11      100.55      112.12     16.77 o
   0   1  11       48.30       85.00     14.68 o
   1   1  11      937.95      892.64     36.09 o
   2   1  11        0.40        0.00     25.69 o
   3   1  11       23.94        0.00     24.01 o
   4   1  11      164.10      164.03     29.80 o
   5   1  11     1154.91     1026.67     43.05 o
   6   1  11       18.95       28.20     33.67 o
   7   1  11       86.82      133.07     36.15 o
  -7   2  11       12.57       67.84     54.81 o
  -6   2  11      125.44      145.41     73.21 o
  -5   2  11      225.25      280.42     38.50 o
  -4   2  11        0.38       92.50     33.23 o
  -3   2  11      217.70      222.00     43.52 o
  -2   2  11        3.43       26.71     26.06 o
  -1   2  11      594.06      684.34     20.06 o
   0   2  11      362.43      372.83     25.32 o
   1   2  11      163.73      199.48     22.36 o
   2   2  11      915.49      858.65     38.56 o
   3   2  11      254.51      272.37     33.46 o
   4   2  11      214.08      189.93     33.90 o
   5   2  11      352.82      272.66     36.76 o
   6   2  11      213.84      330.29     44.33 o
   7   2  11       28.52       80.35     34.31 o
  -7   3  11       32.15        4.19     38.62 o
  -6   3  11       12.57        0.00     46.30 o
  -5   3  11        8.91        0.00     28.81 o
  -4   3  11       44.75       33.78     32.36 o
  -3   3  11      179.18      191.23     48.60 o
  -2   3  11        0.16        0.00     20.82 o
  -1   3  11      349.60      362.94     20.37 o
   0   3  11      666.56      600.86     21.08 o
   1   3  11      389.88      390.49     24.71 o
   2   3  11       23.89       52.00     22.12 o
   3   3  11      104.18       85.20     26.14 o
   4   3  11       10.72       16.38     24.30 o
   5   3  11       87.81      109.76     45.67 o
   6   3  11      182.14      188.91     30.33 o
   7   3  11       24.52       63.02     33.51 o
  -7   4  11       19.29       57.77     40.82 o
  -6   4  11       20.35       28.07     39.29 o
  -5   4  11      159.78      102.64     46.41 o
  -4   4  11      360.07      344.44     48.22 o
  -3   4  11       38.22       32.39     26.37 o
  -2   4  11      200.02      309.22     29.45 o
  -1   4  11      323.60      351.26     18.48 o
   0   4  11      129.17      134.34     16.42 o
   1   4  11       84.65       60.88     20.09 o
   2   4  11       85.31       80.39     22.34 o
   3   4  11      193.69      190.71     36.47 o
   4   4  11        0.19        2.83     24.50 o
   5   4  11      152.37      127.08     27.57 o
   6   4  11        5.16        4.71     25.47 o
  -7   5  11       22.72        0.00     35.32 o
  -6   5  11        3.75       30.19     38.00 o
  -5   5  11      138.80      157.31     42.23 o
  -4   5  11     1020.79      927.01     42.32 o
  -3   5  11      289.16      238.60     30.73 o
  -2   5  11        4.98       31.90     24.48 o
  -1   5  11       42.90       33.30     14.77 o
   0   5  11     1852.15     1811.31     35.52 o
   1   5  11       99.28       94.28     20.80 o
   2   5  11       15.25       15.22     22.27 o
   3   5  11      258.95      248.51     29.70 o
   4   5  11       63.85       80.02     26.12 o
   5   5  11       84.67       85.85     27.26 o
   6   5  11      160.96      124.36     35.05 o
  -7   6  11        0.02       40.27     42.74 o
  -6   6  11       13.37        3.41     42.23 o
  -5   6  11      169.62      185.50     42.79 o
  -4   6  11      124.25      148.95     31.46 o
  -3   6  11        0.65        0.00     26.42 o
  -2   6  11        3.07       35.52     25.38 o
  -1   6  11      167.34      201.91     18.48 o
   0   6  11      322.77      310.86     23.02 o
   1   6  11       27.80       18.46     21.77 o
   2   6  11      363.72      399.82     33.34 o
   3   6  11       43.77       39.20     25.44 o
   4   6  11      228.62      252.51     29.86 o
   5   6  11       23.89        0.82     23.76 o
   6   6  11       34.43      131.25     35.15 o
  -7   7  11        0.17        0.00     39.70 o
  -6   7  11       15.48       54.96     42.02 o
  -5   7  11      169.43      144.83     43.07 o
  -4   7  11      379.67      377.00     50.57 o
  -3   7  11      424.82      408.66     35.85 o
  -2   7  11     1604.47     1471.91     46.81 o
  -1   7  11      202.56      219.17     19.53 o
   0   7  11       83.33       98.12     20.09 o
   1   7  11      885.08      764.46     30.79 o
   2   7  11      409.78      452.59     32.83 o
   3   7  11       98.18      117.11     42.54 o
   4   7  11        0.81       13.57     24.48 o
   5   7  11      183.21      198.57     35.47 o
   6   7  11       63.07       40.89     30.86 o
  -7   8  11        3.40        8.58     41.75 o
  -6   8  11        0.32       14.27     39.14 o
  -5   8  11       51.44       10.31     36.57 o
  -4   8  11      426.15      430.62     72.98 o
  -3   8  11      123.96       98.42     42.23 o
  -2   8  11      166.48      195.78     29.97 o
  -1   8  11      335.54      280.70     21.42 o
   0   8  11       73.91       93.39     21.25 o
   1   8  11      505.32      646.17     32.50 o
   2   8  11      200.42      238.09     27.79 o
   3   8  11      193.36      228.35     29.42 o
   4   8  11       32.76       30.98     23.55 o
   5   8  11        3.66        9.66     31.56 o
   6   8  11        2.48        0.00     31.39 o
  -7   9  11       16.66       22.77     38.63 o
  -6   9  11       29.35       46.60     44.61 o
  -5   9  11      188.35      162.88     45.42 o
  -4   9  11      419.26      392.42     49.62 o
  -3   9  11      168.84      227.23     44.76 o
  -2   9  11       14.50        3.28     26.16 o
  -1   9  11      304.48      351.04     25.84 o
   0   9  11       82.78      105.74     22.59 o
   1   9  11       42.76       18.81     22.46 o
   2   9  11       13.41        0.00     23.24 o
   3   9  11      156.79      121.06     27.28 o
   4   9  11        3.11        7.03     28.15 o
   5   9  11       58.36       58.78     31.80 o
   6   9  11       78.71       62.98     34.55 o
  -7  10  11        1.82        0.00     44.25 o
  -6  10  11       10.46        0.00     40.02 o
  -5  10  11       29.91        0.00     39.25 o
  -4  10  11        3.49        0.00     63.55 o
  -3  10  11        4.57       15.13     37.37 o
  -2  10  11        0.03        0.00     27.56 o
  -1  10  11      645.39      727.49     30.56 o
   0  10  11        6.40        6.47     26.66 o
   1  10  11      107.77      131.75     25.49 o
   2  10  11       99.19       95.42     26.49 o
   3  10  11      630.86      518.27     34.51 o
   4  10  11      171.75      194.85     34.37 o
   5  10  11        1.12       34.71     31.32 o
   6  10  11       18.69       12.72     40.68 o
  -6  11  11       37.25        0.00     41.28 o
  -5  11  11       20.94       53.38     41.81 o
  -4  11  11      114.19       92.45     40.59 o
  -3  11  11      306.38      339.03     45.23 o
  -2  11  11       53.92       30.13     30.51 o
  -1  11  11       71.90       87.90     23.27 o
   0  11  11      171.45      189.66     24.97 o
   1  11  11       11.58       13.19     23.09 o
   2  11  11        0.51       44.73     23.83 o
   3  11  11      294.86      383.23     56.66 o
   4  11  11      164.66      163.48     44.78 o
   5  11  11       20.47       18.18     32.20 o
   6  11  11       19.22       69.78     34.36 o
  -6  12  11      141.75      227.16     51.65 o
  -5  12  11        3.50       11.87     39.85 o
  -4  12  11      728.70      776.20     81.96 o
  -3  12  11        0.09        0.00     31.31 o
  -2  12  11       38.99       51.47     32.55 o
  -1  12  11      467.64      474.27     44.75 o
   0  12  11       42.78       34.32     24.33 o
   1  12  11       11.39        0.00     23.06 o
   2  12  11       47.95       42.16     24.95 o
   3  12  11        3.57        0.00     27.01 o
   4  12  11      243.66      211.60     36.57 o
   5  12  11        0.34       16.42     31.18 o
  -6  13  11       75.05       59.67     41.75 o
  -5  13  11        3.86        0.00     38.83 o
  -4  13  11      592.82      655.72     68.24 o
  -3  13  11       30.11        0.00     45.52 o
  -2  13  11      172.10      173.07     35.59 o
  -1  13  11        0.54        0.00     23.66 o
   0  13  11       71.85      100.62     24.44 o
   1  13  11       39.04       26.58     23.46 o
   2  13  11        9.96        0.00     27.61 o
   3  13  11      235.67      238.16     36.34 o
   4  13  11      141.47       99.15     35.18 o
   5  13  11       59.16       82.78     32.87 o
  -6  14  11        5.38        0.00     41.62 o
  -5  14  11       19.56       26.84     44.25 o
  -4  14  11       30.01       30.63     49.03 o
  -3  14  11        5.08       43.03     48.96 o
  -2  14  11       93.22       26.14     30.93 o
  -1  14  11      178.41      135.91     33.36 o
   0  14  11      186.16      201.17     26.22 o
   1  14  11       13.13       10.40     23.12 o
   2  14  11      283.64      334.14     38.46 o
   3  14  11       50.03       68.25     32.50 o
   4  14  11       12.70        0.00     31.04 o
   5  14  11       26.57       73.56     35.92 o
  -5  15  11       16.92       52.33     57.04 o
  -4  15  11       31.89       89.21     54.11 o
  -3  15  11       90.15       50.72     49.61 o
  -2  15  11       87.02       66.23     33.51 o
  -1  15  11        8.04        0.00     56.98 o
   0  15  11      225.01      230.99     31.35 o
   1  15  11      299.71      301.44     57.15 o
   2  15  11        5.86       31.18     29.03 o
   3  15  11       54.58       44.15     50.34 o
   4  15  11        6.59       20.04     42.58 o
   5  15  11       20.11        0.00     33.83 o
  -5  16  11      237.04      255.90     70.09 o
  -4  16  11        0.71        0.00     51.56 o
  -3  16  11      138.51      165.83     54.72 o
  -2  16  11        1.04        0.00     32.72 o
  -1  16  11      162.09      200.63     36.89 o
   0  16  11       64.31       73.81     27.87 o
   1  16  11       67.94       74.98     30.64 o
   2  16  11       46.81       45.82     32.13 o
   3  16  11        2.06        0.00     32.82 o
   4  16  11      225.51      244.56     64.03 o
  -5  17  11       10.04       52.80     60.63 o
  -4  17  11        0.45       36.97     54.62 o
  -3  17  11      131.70      153.33     58.67 o
  -2  17  11        0.16        0.00     31.94 o
  -1  17  11      299.17      302.23     40.95 o
   0  17  11        1.04       29.10     34.22 o
   1  17  11       84.37       99.58     39.50 o
   2  17  11       13.97       57.44     37.80 o
   3  17  11      232.51      196.94     38.22 o
   4  17  11       58.79      113.10     38.18 o
  -4  18  11      154.40      114.80     58.96 o
  -3  18  11        7.73        0.00     44.64 o
  -2  18  11       31.04       36.98     45.89 o
  -1  18  11       15.80        0.00     63.98 o
   0  18  11      108.53      109.82     47.86 o
   1  18  11      141.45      181.20     55.31 o
   2  18  11       15.62       43.73     31.44 o
   3  18  11       54.49       53.78     44.13 o
  -3  19  11       83.73       44.54     50.71 o
  -2  19  11       17.54        0.00     33.02 o
  -1  19  11        9.26       95.77     53.33 o
   0  19  11       54.48       79.35     87.50 o
   1  19  11       32.89       21.18     35.47 o
   2  19  11       36.33       84.60     41.64 o
   3  19  11       43.45       61.89     35.94 o
  -3  20  11        4.26        0.00     48.08 o
  -2  20  11      144.10      127.17     61.74 o
  -1  20  11       94.56       34.58     52.63 o
   0  20  11       55.79      100.60     40.25 o
   1  20  11       18.97        4.70     38.22 o
   2  20  11      158.23      132.36     44.43 o
  -2  21  11      180.00      220.54     62.52 o
  -1  21  11       16.83        0.00     50.38 o
   0  21  11       92.53       80.11     40.66 o
   1  21  11       12.44       76.85     41.64 o
  -6   0  12      137.28       59.70     47.76 o
  -4   0  12      436.26      586.78     64.15 o
  -2   0  12      239.07      210.42     47.99 o
   0   0  12     1017.63      979.68     66.71 o
   2   0  12      121.81      134.92     35.84 o
   4   0  12      430.14      488.77     50.77 o
   6   0  12      188.66      235.85     94.34 o
  -7   1  12       27.90        0.00     47.93 o
  -6   1  12       16.78        6.35     33.42 o
  -5   1  12       97.69       39.83     31.50 o
  -4   1  12      169.70      169.25     36.18 o
  -3   1  12      322.50      346.76     36.47 o
  -2   1  12        4.29        3.59     32.14 o
  -1   1  12      934.28      903.32     43.99 o
   0   1  12      454.58      500.57     22.00 o
   1   1  12        1.33        0.00     22.02 o
   2   1  12      107.91       81.76     28.32 o
   3   1  12       14.29        0.00     24.11 o
   4   1  12       75.46       77.05     26.49 o
   5   1  12        1.32       41.12     26.63 o
   6   1  12        0.07       76.16     32.48 o
  -7   2  12       28.88       72.95     52.77 o
  -6   2  12        0.09        0.00     30.52 o
  -5   2  12       12.58       27.67     31.09 o
  -4   2  12        7.72       38.05     31.47 o
  -3   2  12       40.03       59.48     31.73 o
  -2   2  12      299.92      404.22     37.97 o
  -1   2  12       50.11       56.48     24.34 o
   0   2  12      207.22      250.28     19.29 o
   1   2  12      103.10      130.64     23.10 o
   2   2  12        2.57        0.00     26.14 o
   3   2  12       11.35        0.00     27.77 o
   4   2  12       33.87       18.98     29.56 o
   5   2  12       78.72       74.02     31.50 o
   6   2  12        1.54       37.63     44.24 o
  -7   3  12      118.85      110.37     41.92 o
  -6   3  12       37.15        6.51     48.65 o
  -5   3  12        7.69       10.02     31.14 o
  -4   3  12       43.70        0.00     48.09 o
  -3   3  12      159.02       83.67     28.98 o
  -2   3  12       11.01        7.08     24.04 o
  -1   3  12     1314.99     1181.37     41.86 o
   0   3  12      655.35      611.35     28.31 o
   1   3  12     1579.02     1293.65     37.01 o
   2   3  12       38.75       23.88     23.45 o
   3   3  12      200.53      214.99     29.78 o
   4   3  12       25.66       22.27     24.48 o
   5   3  12      243.20      281.05     32.73 o
   6   3  12       16.25       42.18     26.93 o
  -7   4  12      114.57      113.59     43.97 o
  -6   4  12        5.08       12.06     37.57 o
  -5   4  12      219.35      222.10     32.59 o
  -4   4  12      111.13       68.21     29.44 o
  -3   4  12       13.84        8.44     27.36 o
  -2   4  12       11.75        7.68     24.85 o
  -1   4  12      115.71      167.08     27.70 o
   0   4  12      297.33      353.79     21.37 o
   1   4  12       10.18        0.00     20.06 o
   2   4  12        2.98       23.87     22.42 o
   3   4  12       10.12        0.00     24.31 o
   4   4  12        6.98       10.72     23.91 o
   5   4  12       74.30       89.96     26.88 o
   6   4  12       34.93       37.76     26.05 o
  -7   5  12        1.33       21.89     62.84 o
  -6   5  12       58.49       68.06     41.34 o
  -5   5  12       16.27        0.00     35.62 o
  -4   5  12       98.68      110.47     30.69 o
  -3   5  12      325.21      262.19     47.45 o
  -2   5  12      368.85      444.92     35.22 o
  -1   5  12       67.60       67.30     26.99 o
   0   5  12        4.66        6.61     16.74 o
   1   5  12      260.20      280.87     31.89 o
   2   5  12      165.68      219.41     26.61 o
   3   5  12       23.19       18.54     24.72 o
   4   5  12       32.11       64.79     25.73 o
   5   5  12        5.54       16.52     26.42 o
   6   5  12       67.32       69.87     32.72 o
  -7   6  12       81.93       49.03     37.63 o
  -6   6  12       35.04        8.93     40.38 o
  -5   6  12      202.35      203.55     44.80 o
  -4   6  12      747.03      657.42     45.18 o
  -3   6  12      434.39      506.78     43.11 o
  -2   6  12      692.80      622.80     36.02 o
  -1   6  12      181.98      250.26     23.70 o
   0   6  12       15.95       35.84     19.70 o
   1   6  12      655.92      616.35     35.59 o
   2   6  12      748.18      720.13     45.69 o
   3   6  12       14.49        0.00     24.77 o
   4   6  12        1.90       19.04     24.15 o
   5   6  12       21.42       49.36     25.73 o
   6   6  12       14.66       43.59     32.26 o
  -7   7  12        6.87       25.36     43.84 o
  -6   7  12        2.54        0.00     40.19 o
  -5   7  12       57.44       20.21     39.15 o
  -4   7  12     1608.50     1429.23     67.82 o
  -3   7  12      209.70      277.27     32.63 o
  -2   7  12      385.26      423.34     50.19 o
  -1   7  12        4.57        0.00     19.77 o
   0   7  12      368.51      486.22     31.66 o
   1   7  12       10.39        0.00     22.59 o
   2   7  12        1.38        0.76     23.97 o
   3   7  12        5.90       28.29     24.81 o
   4   7  12        6.88        0.00     23.18 o
   5   7  12        0.17        0.00     30.62 o
   6   7  12       64.24      154.70     37.27 o
  -7   8  12       41.97       52.06     44.01 o
  -6   8  12       12.79       27.18     41.46 o
  -5   8  12        9.02        0.00     63.93 o
  -4   8  12       46.84       88.82     40.66 o
  -3   8  12     1071.29     1014.25     44.53 o
  -2   8  12        0.03        2.77     28.34 o
  -1   8  12       70.93       84.78     22.98 o
   0   8  12      329.12      352.93     26.50 o
   1   8  12        2.13        0.00     22.30 o
   2   8  12       19.77       24.01     24.86 o
   3   8  12      124.12       97.72     25.23 o
   4   8  12      243.28      250.11     38.96 o
   5   8  12        3.21        0.00     29.65 o
   6   8  12        4.80       32.81     40.15 o
  -6   9  12       29.35       23.08     38.90 o
  -5   9  12        1.47        0.00     38.92 o
  -4   9  12       38.25       52.75     35.77 o
  -3   9  12      182.10      205.39     41.56 o
  -2   9  12       17.31       19.80     26.89 o
  -1   9  12        2.46        9.13     24.82 o
   0   9  12      453.89      444.51     29.41 o
   1   9  12        2.13        0.00     22.97 o
   2   9  12       16.22        0.00     24.27 o
   3   9  12       15.37       27.30     24.43 o
   4   9  12      216.40      184.50     35.27 o
   5   9  12        0.15       28.21     31.32 o
   6   9  12        2.84       62.84     35.95 o
  -6  10  12       75.56       44.19     44.85 o
  -5  10  12        7.20       20.06     42.05 o
  -4  10  12      297.03      279.29     46.93 o
  -3  10  12      201.99      200.53     42.34 o
  -2  10  12      457.61      442.48     44.10 o
  -1  10  12        2.85       18.48     25.08 o
   0  10  12       23.33        0.00     21.53 o
   1  10  12       19.31        9.00     22.99 o
   2  10  12       38.85       42.23     24.66 o
   3  10  12       86.98      105.57     25.81 o
   4  10  12        1.22       29.25     30.14 o
   5  10  12        0.02       45.82     31.26 o
  -6  11  12       13.33       17.03     43.08 o
  -5  11  12       61.62       44.68     43.15 o
  -4  11  12       53.65        0.00     38.70 o
  -3  11  12        0.49        0.00     42.15 o
  -2  11  12     1225.83     1269.63     78.91 o
  -1  11  12       60.65       20.48     25.36 o
   0  11  12      101.99      125.26     25.34 o
   1  11  12       75.04       93.95     25.10 o
   2  11  12        0.29        0.00     23.37 o
   3  11  12       24.46       38.06     29.53 o
   4  11  12      150.72      109.74     33.40 o
   5  11  12       85.99      107.64     35.13 o
  -6  12  12       12.35        0.00     41.55 o
  -5  12  12       13.61        8.54     40.41 o
  -4  12  12       47.46       38.15     41.53 o
  -3  12  12      701.61      771.38     57.83 o
  -2  12  12      192.63      203.63     53.30 o
  -1  12  12     1563.99     1417.23     83.23 o
   0  12  12        3.74        0.00     21.95 o
   1  12  12        8.11       24.14     22.59 o
   2  12  12       82.64       61.57     25.56 o
   3  12  12        6.63       17.27     28.68 o
   4  12  12       14.08        0.00     29.70 o
   5  12  12        0.05        0.00     35.40 o
  -6  13  12        6.83        0.00     36.00 o
  -5  13  12        1.70        0.00     52.15 o
  -4  13  12        1.21        0.00     38.13 o
  -3  13  12        0.62        0.00     41.19 o
  -2  13  12       73.58       80.72     47.00 o
  -1  13  12      246.64      286.76     39.98 o
   0  13  12      219.39      198.32     25.79 o
   1  13  12        4.44        0.00     22.65 o
   2  13  12        0.17       21.58     29.26 o
   3  13  12       37.07       38.14     31.96 o
   4  13  12       39.34       66.84     33.98 o
   5  13  12       21.09       74.83     34.56 o
  -5  14  12      281.42      228.11     52.66 o
  -4  14  12        1.51        0.00     51.91 o
  -3  14  12        9.73       27.98     47.63 o
  -2  14  12        0.76        0.31     44.73 o
  -1  14  12       15.65        0.00     29.22 o
   0  14  12       65.99      104.00     23.95 o
   1  14  12      221.44      302.69     29.35 o
   2  14  12       23.48       14.68     29.10 o
   3  14  12      187.56      189.63     36.86 o
   4  14  12        2.90        0.00     31.23 o
  -5  15  12        1.06        0.00     52.22 o
  -4  15  12      163.09      163.16     60.90 o
  -3  15  12      143.66      135.88     54.52 o
  -2  15  12       96.90       63.82     47.18 o
  -1  15  12      861.67      840.51     47.82 o
   0  15  12       62.19       28.25     25.99 o
   1  15  12       19.14       36.14     34.04 o
   2  15  12       11.12       16.44     29.43 o
   3  15  12      196.00      217.44     37.73 o
   4  15  12      104.56      138.40     36.22 o
  -5  16  12       19.03       33.65     61.41 o
  -4  16  12       14.03        0.00     51.17 o
  -3  16  12      105.73       69.22     55.32 o
  -2  16  12       56.34       53.92     46.47 o
  -1  16  12      172.32      125.37     35.05 o
   0  16  12      215.67      270.68     46.23 o
   1  16  12        8.47        5.55     28.58 o
   2  16  12       31.97       27.55     36.26 o
   3  16  12       22.07       26.17     32.39 o
   4  16  12      117.41      134.36     37.72 o
  -4  17  12       45.81       53.66     55.95 o
  -3  17  12       26.03       97.76     55.70 o
  -2  17  12       77.76        6.33     46.25 o
  -1  17  12       27.45        2.89     52.95 o
   0  17  12      149.70      300.96     44.05 o
   1  17  12      100.27      102.09     38.15 o
   2  17  12        3.67       37.21     31.13 o
   3  17  12       64.49       79.67     34.78 o
  -4  18  12      230.53      120.17     60.23 o
  -3  18  12       78.64       41.89     48.21 o
  -2  18  12        0.11        0.00     44.38 o
  -1  18  12       22.99        0.00     31.82 o
   0  18  12       78.63      113.81     39.45 o
   1  18  12       34.12       57.71     59.20 o
   2  18  12       67.89       61.35     48.59 o
   3  18  12        7.60        6.06     36.52 o
  -3  19  12        1.84        3.30     49.98 o
  -2  19  12       16.51        3.45     48.00 o
  -1  19  12       50.76       75.61     51.43 o
   0  19  12       14.35        4.32     47.33 o
   1  19  12       30.52       26.89     37.41 o
   2  19  12        9.19       20.32     40.34 o
  -2  20  12        0.82       13.66     50.00 o
  -1  20  12       10.30       96.72     58.33 o
   0  20  12        0.04       16.19     52.31 o
   1  20  12        8.16       38.91     38.79 o
  -5   0  13      330.89      328.84     57.76 o
  -3   0  13        4.87       28.87     46.27 o
  -1   0  13      895.01      704.24     62.96 o
   1   0  13        0.04        0.07     46.28 o
   3   0  13      110.31      124.16     76.75 o
   5   0  13        5.85       25.56     37.15 o
  -7   1  13        4.20        0.00     50.05 o
  -6   1  13       13.65        0.00     40.59 o
  -5   1  13      208.15      131.73     35.58 o
  -4   1  13        0.27       27.20     32.24 o
  -3   1  13      221.82      236.02     36.19 o
  -2   1  13      815.13      784.39     45.14 o
  -1   1  13      677.84      654.66     43.00 o
   0   1  13      111.02      135.67     25.44 o
   1   1  13      644.95      628.44     35.14 o
   2   1  13       32.26       20.34     28.63 o
   3   1  13        4.01        0.00     29.73 o
   4   1  13        5.67        0.00     26.58 o
   5   1  13       67.78       91.32     33.48 o
   6   1  13        7.54       42.80     32.14 o
  -7   2  13        5.59        0.00     48.60 o
  -6   2  13      195.21      153.92     39.07 o
  -5   2  13        8.65       33.33     41.19 o
  -4   2  13      163.92      168.53    108.91 o
  -3   2  13        8.49        0.00     31.16 o
  -2   2  13      178.72      187.31     30.45 o
  -1   2  13        1.86        8.05     25.60 o
   0   2  13       54.00       46.07     17.77 o
   1   2  13        0.34        0.00     21.17 o
   2   2  13      195.06      231.04     38.11 o
   3   2  13       80.64       49.28     30.14 o
   4   2  13        3.70        0.00     42.08 o
   5   2  13      141.23      174.53     36.34 o
   6   2  13       89.55       74.33     41.23 o
  -7   3  13       15.86        0.00     65.14 o
  -6   3  13       17.19        0.00     37.65 o
  -5   3  13      235.67      201.22     37.91 o
  -4   3  13        3.93        0.00     28.42 o
  -3   3  13      145.32      159.31     32.66 o
  -2   3  13       86.98      108.52     28.28 o
  -1   3  13      529.67      559.60     37.50 o
   0   3  13       17.57       20.25     17.59 o
   1   3  13      174.61      190.67     24.93 o
   2   3  13      144.87      147.69     26.96 o
   3   3  13      174.39      211.31     31.01 o
   4   3  13        0.16       34.37     27.71 o
   5   3  13        3.06       42.98     27.20 o
   6   3  13       39.37       36.73     26.50 o
  -7   4  13       23.16        0.00     35.83 o
  -6   4  13        0.35        0.00     39.00 o
  -5   4  13       45.25       22.60     29.92 o
  -4   4  13      823.99      757.41     54.02 o
  -3   4  13      186.96      102.59     31.69 o
  -2   4  13     1096.84     1049.88     44.07 o
  -1   4  13      207.81      159.32     29.56 o
   0   4  13      241.34      301.55     22.10 o
   1   4  13       20.68       25.49     22.41 o
   2   4  13      288.01      379.36     31.55 o
   3   4  13        0.05        0.00     23.44 o
   4   4  13      186.52      188.48     28.93 o
   5   4  13        7.81       24.67     26.13 o
   6   4  13        7.16       18.55     26.77 o
  -7   5  13      181.45      241.03     51.57 o
  -6   5  13      168.12      126.76     42.73 o
  -5   5  13       12.99        9.73     36.13 o
  -4   5  13      959.37      758.90     41.10 o
  -3   5  13      561.30      608.34     49.87 o
  -2   5  13      483.78      446.97     36.84 o
  -1   5  13        0.79       12.90     26.31 o
   0   5  13      160.28      176.03     20.57 o
   1   5  13      812.73      708.21     32.41 o
   2   5  13       16.02       12.34     24.71 o
   3   5  13        3.22       17.85     25.23 o
   4   5  13      153.17      166.68     28.50 o
   5   5  13        1.40        6.94     29.67 o
   6   5  13        0.31       46.52     47.50 o
  -7   6  13       46.74       86.34     43.82 o
  -6   6  13       29.83        0.00     45.43 o
  -5   6  13        5.03        0.00     36.89 o
  -4   6  13       33.38       35.15     28.73 o
  -3   6  13     1210.71     1031.49     44.37 o
  -2   6  13       42.38       76.08     29.55 o
  -1   6  13      751.79      701.96     38.40 o
   0   6  13       47.69        6.42     24.57 o
   1   6  13       65.01       53.63     24.02 o
   2   6  13        5.92       25.46     24.22 o
   3   6  13       18.12        0.00     24.35 o
   4   6  13       32.80       44.69     25.47 o
   5   6  13       15.12       79.49     31.68 o
   6   6  13        0.52       36.96     36.38 o
  -6   7  13       35.43       78.15     65.86 o
  -5   7  13      164.87      234.53     48.67 o
  -4   7  13       44.58       18.61     36.00 o
  -3   7  13       72.23      104.39     31.16 o
  -2   7  13      113.17      122.71     31.27 o
  -1   7  13       88.51       53.60     29.00 o
   0   7  13        7.00       45.86     34.81 o
   1   7  13       99.98       63.95     25.02 o
   2   7  13        5.24       92.61     47.81 o
   3   7  13      120.36      116.61     26.40 o
   4   7  13       76.20       93.90     27.11 o
   5   7  13       22.93       19.52     30.76 o
   6   7  13       21.38       31.97     42.29 o
  -6   8  13        2.29        0.00     39.09 o
  -5   8  13      385.01      353.83     52.60 o
  -4   8  13       92.40       40.13     58.59 o
  -3   8  13       86.24       85.71     29.90 o
  -2   8  13      102.63      150.30     32.40 o
  -1   8  13      108.17       89.15     31.37 o
   0   8  13       90.74      117.24     42.78 o
   1   8  13        7.73       21.97     24.36 o
   2   8  13        1.61        1.09     22.93 o
   3   8  13        0.70        0.00     22.32 o
   4   8  13       19.09       22.39     39.35 o
   5   8  13        1.05        4.29     36.37 o
  -6   9  13        0.11        1.21     42.06 o
  -5   9  13       52.09       70.32     44.12 o
  -4   9  13      187.58      265.27     62.50 o
  -3   9  13      114.04      166.66     40.46 o
  -2   9  13       98.29       90.64     31.17 o
  -1   9  13      143.81      137.23     37.02 o
   0   9  13        0.08        0.00     25.46 o
   1   9  13      125.70      126.67     26.01 o
   2   9  13        2.56        0.00     23.66 o
   3   9  13        0.08       16.16     24.37 o
   4   9  13       30.83       37.06     31.41 o
   5   9  13        3.71       21.17     32.05 o
  -6  10  13       17.71       13.40     38.08 o
  -5  10  13       50.10        8.61     88.31 o
  -4  10  13       91.90       86.71     41.21 o
  -3  10  13       21.47       31.46     37.51 o
  -2  10  13      226.52      188.30     33.39 o
  -1  10  13       58.20       64.15     33.81 o
   0  10  13      171.75      182.07     31.92 o
   1  10  13       19.78        0.00     23.01 o
   2  10  13       24.54       15.19     23.41 o
   3  10  13       12.98       11.91     23.59 o
   4  10  13       32.17       46.25     32.33 o
   5  10  13        4.27       55.73     34.09 o
  -6  11  13        1.46        0.00     41.96 o
  -5  11  13        0.11        0.00     41.23 o
  -4  11  13       84.53       74.77     41.53 o
  -3  11  13       71.88       17.73     37.41 o
  -2  11  13       73.71        0.00     43.72 o
  -1  11  13       10.47        0.00     31.62 o
   0  11  13      107.81       99.65     28.79 o
   1  11  13      107.12       77.81     24.45 o
   2  11  13        6.89        0.00     27.41 o
   3  11  13       41.90       38.18     29.45 o
   4  11  13       12.21        0.00     29.14 o
   5  11  13       43.78       74.11     36.64 o
  -6  12  13       47.17       15.15     43.78 o
  -5  12  13       36.62       73.19     44.26 o
  -4  12  13      106.12      145.33     45.87 o
  -3  12  13        0.58        0.00     54.44 o
  -2  12  13       81.31       70.96     46.85 o
  -1  12  13       30.34       38.73     31.71 o
   0  12  13      204.79      281.59     32.32 o
   1  12  13       35.99       33.48     23.35 o
   2  12  13       21.92       21.20     24.74 o
   3  12  13       24.50       22.04     30.74 o
   4  12  13       17.25       37.11     31.38 o
   5  12  13        1.40       53.00     35.64 o
  -5  13  13       26.57       31.17     44.30 o
  -4  13  13        8.41        0.00     40.45 o
  -3  13  13       89.23        0.00     51.94 o
  -2  13  13      239.39      243.31     56.13 o
  -1  13  13      506.19      569.35     66.91 o
   0  13  13       51.86       14.54     33.31 o
   1  13  13       86.13      108.16     26.09 o
   2  13  13        0.02        0.00     28.35 o
   3  13  13       17.20        0.21     30.69 o
   4  13  13       82.80      102.90     35.26 o
  -5  14  13       10.19        0.00     44.38 o
  -4  14  13        8.33        0.00     51.54 o
  -3  14  13       52.94       67.69     50.91 o
  -2  14  13      361.02      315.97     59.21 o
  -1  14  13        8.20        0.00     44.48 o
   0  14  13      933.22      816.56     39.67 o
   1  14  13       86.70       77.15     25.10 o
   2  14  13       66.37       52.71     35.74 o
   3  14  13        1.82        0.00     49.73 o
   4  14  13        7.88       31.51     33.82 o
  -5  15  13       50.19       50.57     62.95 o
  -4  15  13        3.07        0.00     50.80 o
  -3  15  13        9.51        0.00     46.12 o
  -2  15  13        3.96        0.00     42.68 o
  -1  15  13       98.71       44.06     45.61 o
   0  15  13      136.06      109.89     37.82 o
   1  15  13       14.67       55.61     30.46 o
   2  15  13       10.68       33.74     32.13 o
   3  15  13        4.32        3.59     30.52 o
   4  15  13        0.96        0.00     30.72 o
  -4  16  13      130.91      248.56     66.14 o
  -3  16  13       63.09      115.95     54.90 o
  -2  16  13       24.71        0.00     43.86 o
  -1  16  13        2.71        0.00     40.52 o
   0  16  13       67.30       46.99     51.33 o
   1  16  13       32.43       47.06     30.45 o
   2  16  13       73.43      114.28     34.23 o
   3  16  13       20.04        0.00     30.78 o
  -4  17  13        5.82       24.18     56.61 o
  -3  17  13      230.47      197.96     61.81 o
  -2  17  13       14.34        0.00     39.98 o
  -1  17  13       78.47      113.29     49.33 o
   0  17  13        4.52        0.00     47.82 o
   1  17  13      108.99      128.78     41.52 o
   2  17  13       17.61       65.89     35.75 o
   3  17  13       69.53       29.50     48.92 o
  -3  18  13       43.13       40.22     54.19 o
  -2  18  13        4.84        4.46     46.69 o
  -1  18  13        4.44        0.00     46.04 o
   0  18  13       18.09        0.00     46.16 o
   1  18  13        2.40        0.00     76.81 o
   2  18  13       13.35       15.70     41.34 o
  -2  19  13       15.89        0.00     45.75 o
   0  19  13        6.67        0.00     49.93 o
   1  19  13       55.73       53.62     57.16 o
   0  20  13       29.54        0.00     53.58 o
  -6   0  14      159.49       77.03     52.10 o
  -4   0  14      331.59      341.75     58.12 o
  -2   0  14     3012.78     2612.45    111.04 o
   0   0  14       72.55       65.57     49.97 o
   2   0  14      750.02      736.16     54.89 o
   4   0  14       12.03        0.00     35.37 o
   6   0  14       95.90      186.68     63.58 o
  -7   1  14        1.69        0.00     49.47 o
  -6   1  14       50.85        9.40     34.38 o
  -5   1  14       74.64       15.99     33.29 o
  -4   1  14       31.37       56.53     31.43 o
  -3   1  14      271.32      251.61     39.19 o
  -2   1  14        0.01        4.42     33.98 o
  -1   1  14       68.93       86.05     29.16 o
   0   1  14      168.89      146.04     77.55 o
   1   1  14       22.83        0.00     22.43 o
   2   1  14      127.98       49.18     63.63 o
   3   1  14       18.41        0.00     28.23 o
   4   1  14       84.96       86.32     32.31 o
   5   1  14       65.02      121.43     34.71 o
   6   1  14        9.35       34.91     42.46 o
  -7   2  14       26.76       20.60     76.23 o
  -6   2  14       23.52        6.93     50.29 o
  -5   2  14        1.35       18.44     32.53 o
  -4   2  14       27.15        0.00     30.58 o
  -3   2  14       56.89       50.41     33.76 o
  -2   2  14      480.69      482.59     37.77 o
  -1   2  14       77.76      122.57     29.46 o
   0   2  14     1703.22     1616.31     63.92 o
   1   2  14       41.54       88.93     24.93 o
   2   2  14      240.36      252.49     29.92 o
   3   2  14       24.87       41.18     24.91 o
   4   2  14        5.77        5.38     24.76 o
   5   2  14        6.79       74.06     40.08 o
   6   2  14        0.05        0.00     24.86 o
  -7   3  14       44.38        0.00     40.96 o
  -6   3  14       11.42        0.00     37.31 o
  -5   3  14      265.36      285.61     36.47 o
  -4   3  14      162.20      226.11     33.02 o
  -3   3  14        5.60        0.00     28.01 o
  -2   3  14      544.14      642.64     44.98 o
  -1   3  14     2352.55     2067.68     58.61 o
   0   3  14        1.79        0.00     34.67 o
   1   3  14      647.44      600.74     33.41 o
   2   3  14      200.57      171.42     28.56 o
   3   3  14       32.62       35.60     25.00 o
   4   3  14       17.49       41.71     25.95 o
   5   3  14       38.03       69.79     27.76 o
   6   3  14       51.79       80.86     30.73 o
  -6   4  14       23.63       46.71     42.52 o
  -5   4  14      124.49      135.75     32.33 o
  -4   4  14       12.11       65.15     30.37 o
  -3   4  14       41.58       27.12     29.23 o
  -2   4  14      130.16      193.38     36.45 o
  -1   4  14      313.87      287.93     34.00 o
   0   4  14        8.54       41.02     37.70 o
   1   4  14      453.73      456.00     31.06 o
   2   4  14        0.94       51.45     25.39 o
   3   4  14      326.95      321.07     31.29 o
   4   4  14        0.03       19.77     25.48 o
   5   4  14      206.15      279.34     33.63 o
   6   4  14      147.71      130.68     38.56 o
  -6   5  14       52.70       94.68     44.91 o
  -5   5  14        0.09        0.00     39.65 o
  -4   5  14        4.84       26.38     28.02 o
  -3   5  14      419.28      343.47     36.17 o
  -2   5  14      332.67      411.62     38.80 o
  -1   5  14     2387.61     2171.88     61.37 o
   0   5  14        1.92       27.13     35.40 o
   1   5  14      122.29       85.36     25.44 o
   2   5  14      277.45      268.01     29.06 o
   3   5  14      121.89      149.29     27.31 o
   4   5  14       24.98       45.16     25.77 o
   5   5  14       39.72       21.27     27.12 o
  -6   6  14       75.99       81.79     79.27 o
  -5   6  14        0.00        0.00     40.48 o
  -4   6  14      255.26      232.71     39.89 o
  -3   6  14      175.18      217.10     32.22 o
  -2   6  14      798.02      794.55     42.87 o
  -1   6  14      299.68      304.89     36.18 o
   0   6  14       52.79       87.52     36.95 o
   1   6  14        4.73        0.00     23.31 o
   2   6  14       76.32       45.03     25.08 o
   3   6  14        0.78        0.00     24.06 o
   4   6  14       35.26       51.14     26.19 o
   5   6  14       28.14       26.04     27.00 o
  -6   7  14        2.75       33.97     39.71 o
  -5   7  14       20.54       26.93     40.67 o
  -4   7  14       17.92       38.92     38.55 o
  -3   7  14        2.37        0.00     27.93 o
  -2   7  14     1692.55     1567.63     52.54 o
  -1   7  14        8.00       15.13     28.74 o
   0   7  14      106.98      111.72     39.19 o
   1   7  14       47.44        0.00     22.81 o
   2   7  14        3.46       26.60     30.29 o
   3   7  14       72.25      113.73     26.81 o
   4   7  14       18.56       48.18     26.20 o
   5   7  14        0.56        0.00     34.89 o
  -6   8  14       35.84       43.49     43.31 o
  -5   8  14       57.36        0.00     39.87 o
  -4   8  14        1.21        0.00     37.52 o
  -3   8  14       12.41        0.00     28.33 o
  -2   8  14      551.30      573.00     73.92 o
  -1   8  14      168.17      122.39     31.88 o
   0   8  14        1.33        0.00     26.35 o
   1   8  14       10.72        0.00     22.22 o
   2   8  14       18.06        0.00     23.00 o
   3   8  14       19.37       37.29     25.15 o
   4   8  14        1.28        7.45     25.53 o
   5   8  14        2.12       25.07     33.13 o
  -6   9  14        0.15        0.00     41.83 o
  -5   9  14       29.27       17.86     41.36 o
  -4   9  14       10.00        0.00     38.28 o
  -3   9  14      225.71      251.25     45.23 o
  -2   9  14       17.47       35.92     28.33 o
  -1   9  14       48.59       27.34     48.04 o
   0   9  14      214.84      268.66     37.65 o
   1   9  14       41.85       23.03     22.57 o
   2   9  14      151.13      196.05     27.57 o
   3   9  14        5.59       35.98     25.39 o
   4   9  14       46.49       43.67     31.82 o
   5   9  14        2.94        7.25     32.14 o
  -6  10  14       44.65       42.46     42.38 o
  -5  10  14        4.72        0.00     60.82 o
  -4  10  14      325.47      340.23     49.87 o
  -3  10  14        9.75        0.00     35.91 o
  -2  10  14      191.09      150.07     32.75 o
  -1  10  14      428.53      412.16     44.92 o
   0  10  14       15.73        5.61     25.94 o
   1  10  14        4.85        0.00     21.68 o
   2  10  14       49.36       29.96     24.59 o
   3  10  14        7.28       39.52     25.75 o
   4  10  14        2.55        0.00     29.28 o
   5  10  14       63.73       69.28     35.14 o
  -5  11  14        0.46        0.00     64.81 o
  -4  11  14       61.07       46.04     42.40 o
  -3  11  14        0.00        0.00     38.12 o
  -2  11  14       68.81       58.81     50.68 o
  -1  11  14       15.35       12.40     37.24 o
   0  11  14      426.27      458.04     36.11 o
   1  11  14        5.79        0.00     22.33 o
   2  11  14      143.35      199.90     28.74 o
   3  11  14        8.16       13.18     29.58 o
   4  11  14       30.22        0.00     30.40 o
  -5  12  14       10.71        0.00     39.71 o
  -4  12  14       19.63        0.00     40.59 o
  -3  12  14       39.53        3.15     36.87 o
  -2  12  14       92.04      122.05     52.08 o
  -1  12  14      480.59      566.94     48.22 o
   0  12  14      234.58      253.86     31.75 o
   1  12  14       47.33       43.41     25.50 o
   2  12  14       17.36       20.06     26.14 o
   3  12  14       28.61       24.01     30.44 o
   4  12  14        4.48        8.85     30.48 o
  -5  13  14       39.34       20.87     42.57 o
  -4  13  14       96.29      109.53     98.46 o
  -3  13  14        1.28       33.89     47.93 o
  -2  13  14        5.36       81.13     51.30 o
  -1  13  14      149.05      165.73     51.41 o
   0  13  14      443.56      535.30     39.68 o
   1  13  14        2.53       23.79     25.19 o
   2  13  14        0.08        0.00     29.39 o
   3  13  14       10.86        0.00     30.38 o
   4  13  14       64.00       63.03     34.79 o
  -5  14  14      154.45       46.82     55.53 o
  -4  14  14       13.23        0.00     46.53 o
  -3  14  14        0.30       24.19     50.08 o
  -2  14  14        3.90       11.82     47.54 o
  -1  14  14       29.53       16.21     46.04 o
   0  14  14        8.58       23.28     28.07 o
   1  14  14       88.09      122.42     27.55 o
   2  14  14        1.02       13.89     55.72 o
   3  14  14       90.90      142.62     36.10 o
   4  14  14       24.16       41.90     34.96 o
  -4  15  14       88.79      106.92     58.26 o
  -3  15  14       60.51       12.82     50.80 o
  -2  15  14       25.70        9.39     45.62 o
  -1  15  14       40.00        0.00     44.25 o
   0  15  14      403.16      362.46     70.59 o
   1  15  14      223.54      320.69     78.12 o
   2  15  14        8.46       14.34     40.41 o
   3  15  14       53.50       36.28     36.47 o
  -4  16  14       12.83        0.00     48.58 o
  -3  16  14        3.77        0.00     49.98 o
  -2  16  14      142.06      112.90     50.16 o
  -1  16  14      161.62       41.29     47.31 o
   0  16  14       38.77       28.60     35.12 o
   1  16  14       43.77        0.00     48.62 o
   2  16  14        2.84       54.52     32.58 o
   3  16  14        0.40       18.31     33.46 o
  -3  17  14        3.01        0.00     48.58 o
  -2  17  14        2.64        0.00     42.53 o
  -1  17  14        0.23        0.00     42.16 o
   0  17  14        6.39        0.00     46.96 o
   1  17  14        3.50        5.44     54.37 o
   2  17  14       68.78       54.16     33.41 o
  -2  18  14       18.69       27.35     48.28 o
  -1  18  14        0.65        0.00     41.62 o
   0  18  14      202.32      177.07     58.99 o
   1  18  14       60.60        0.00     52.52 o
   0  19  14        0.06       72.40     57.61 o
  -5   0  15        1.27        0.00     45.18 o
  -3   0  15       73.15       85.83     46.25 o
  -1   0  15      151.42      143.30     55.93 o
   1   0  15       25.26        0.00     50.78 o
   3   0  15      575.13      621.79     77.47 o
   5   0  15        0.06        0.00     52.44 o
  -6   1  15        0.97        0.00     33.87 o
  -5   1  15      202.18      165.11     55.66 o
  -4   1  15        5.73        0.00     31.30 o
  -3   1  15      205.13      215.80     38.36 o
  -2   1  15        6.86       54.69     35.98 o
  -1   1  15       59.21       50.39     30.80 o
   0   1  15       79.44       75.16     39.08 o
   1   1  15       32.63       19.98     28.25 o
   2   1  15        6.01       18.99     25.83 o
   3   1  15       49.25       55.12     29.41 o
   4   1  15        3.50       35.05     31.81 o
   5   1  15        0.20        1.98     30.13 o
  -6   2  15       36.78       28.36     51.95 o
  -5   2  15        9.13        0.00     31.51 o
  -4   2  15      422.53      410.89     44.17 o
  -3   2  15       29.55        0.00     27.30 o
  -2   2  15       18.93        0.00     29.67 o
  -1   2  15     1265.65     1157.92     47.40 o
   0   2  15      137.00      132.66     40.40 o
   1   2  15       12.87       55.10     24.38 o
   2   2  15        6.33        0.00     24.52 o
   3   2  15      374.39      392.76     33.24 o
   4   2  15       15.65        0.00     24.75 o
   5   2  15      254.01      316.56     37.36 o
  -6   3  15        0.42       38.67     40.30 o
  -5   3  15       20.88       15.81     29.05 o
  -4   3  15       56.37       20.09     28.19 o
  -3   3  15        0.54        7.03     28.05 o
  -2   3  15       22.07       51.44     30.88 o
  -1   3  15      135.65      105.19     30.90 o
   0   3  15      725.34      712.77     54.59 o
   1   3  15        4.18       31.02     27.86 o
   2   3  15       19.49       36.48     26.54 o
   3   3  15        9.78       48.53     25.30 o
   4   3  15      153.47      200.39     31.35 o
   5   3  15       14.70       14.11     34.00 o
  -6   4  15      203.57      295.05    146.34 o
  -5   4  15       87.94       65.92     40.75 o
  -4   4  15        0.10        0.00     34.79 o
  -3   4  15      411.75      375.64     37.84 o
  -2   4  15      395.49      383.65     49.08 o
  -1   4  15      428.34      421.55     37.62 o
   0   4  15      124.63      126.75     40.21 o
   1   4  15        0.76       11.24     26.85 o
   2   4  15      477.36      450.45     36.66 o
   3   4  15        4.75       13.07     24.49 o
   4   4  15        2.71        2.23     25.53 o
   5   4  15        1.98       42.39     27.35 o
  -6   5  15       15.40       25.22     40.74 o
  -5   5  15       30.72       25.42     50.13 o
  -4   5  15        0.00       17.77     43.42 o
  -3   5  15      152.76      104.69     42.18 o
  -2   5  15      804.62      736.19     74.00 o
  -1   5  15     1491.93     1308.14     49.52 o
   0   5  15      725.85      672.20     55.86 o
   1   5  15        6.21       15.61     28.03 o
   2   5  15      255.61      320.59     43.45 o
   3   5  15       75.29      130.45     28.18 o
   4   5  15       99.47      110.38     28.91 o
   5   5  15        5.37       40.04     27.25 o
  -6   6  15        7.50        0.00     39.67 o
  -5   6  15       18.46        0.00     40.29 o
  -4   6  15      103.30      139.30     42.18 o
  -3   6  15       58.21       93.47     30.26 o
  -2   6  15        5.72        6.34     29.12 o
  -1   6  15        0.98        9.92     28.88 o
   0   6  15      313.56      355.24     46.27 o
   1   6  15       79.39       80.63     28.83 o
   2   6  15      105.74       79.66     25.58 o
   3   6  15        7.73       17.46     25.31 o
   4   6  15       14.59        0.89     25.36 o
   5   6  15       32.67       63.86     28.93 o
  -6   7  15        1.49        4.68     43.23 o
  -5   7  15       16.08        0.00     36.80 o
  -4   7  15      116.81       85.24    101.88 o
  -3   7  15       20.24        5.43     28.84 o
  -2   7  15       37.77       43.67     29.03 o
  -1   7  15      430.47      369.76     45.94 o
   0   7  15       54.25      101.71     37.35 o
   1   7  15        0.00        0.00     25.76 o
   2   7  15        6.70       30.60     24.36 o
   3   7  15        1.02        0.00     24.76 o
   4   7  15        0.28        0.00     24.69 o
   5   7  15        3.28        0.00     30.43 o
  -6   8  15       48.79       34.06     39.60 o
  -5   8  15       12.73        0.00     41.75 o
  -4   8  15       37.84       19.51     40.94 o
  -3   8  15      183.73      169.82     33.74 o
  -2   8  15      131.29      117.60     31.42 o
  -1   8  15        2.70        0.00     32.28 o
   0   8  15       46.06       14.79     35.98 o
   1   8  15        4.86       28.10     26.54 o
   2   8  15        6.02        0.00     23.78 o
   3   8  15      116.55      110.26     28.55 o
   4   8  15        6.47        5.39     25.55 o
   5   8  15        4.96        0.00     31.53 o
  -5   9  15        1.09        0.00     39.36 o
  -4   9  15        6.85       35.47     41.61 o
  -3   9  15       26.72        0.00     36.69 o
  -2   9  15       11.32        0.00     27.94 o
  -1   9  15      193.94      175.87     38.40 o
   0   9  15       98.12       52.00     60.29 o
   1   9  15       11.13        0.00     27.10 o
   2   9  15       70.52       57.06     25.53 o
   3   9  15        3.80       11.82     25.50 o
   4   9  15        3.17        0.00     32.15 o
  -5  10  15        0.00        0.00     38.49 o
  -4  10  15        3.18        0.00     38.69 o
  -3  10  15       10.97        0.00     36.65 o
  -2  10  15       42.68       45.16     30.29 o
  -1  10  15      112.41      142.92     37.32 o
   0  10  15       23.31       16.37     34.12 o
   1  10  15       17.60        0.00     35.36 o
   2  10  15        0.34       23.20     24.68 o
   3  10  15      168.44      149.26     29.88 o
   4  10  15        0.47        0.00     28.80 o
  -5  11  15       66.05       48.93     46.57 o
  -4  11  15        7.77        0.00     39.49 o
  -3  11  15      240.63      169.73     44.92 o
  -2  11  15       76.20      100.17     50.95 o
  -1  11  15        1.79       17.06     33.42 o
   0  11  15        0.23        0.00     34.37 o
   1  11  15        0.76        3.26     27.61 o
   2  11  15        1.17        0.00     29.98 o
   3  11  15       12.74       68.51     32.28 o
   4  11  15       18.97       67.70     34.61 o
  -5  12  15      144.01      147.50     53.31 o
  -4  12  15       37.68       48.94     62.16 o
  -3  12  15        9.61        0.00     49.37 o
  -2  12  15       38.56       35.06     50.38 o
  -1  12  15      384.28      408.20     50.44 o
   0  12  15      281.69      295.31     44.11 o
   1  12  15        6.05        0.00     31.64 o
   2  12  15       62.44       42.69     26.68 o
   3  12  15        0.00        0.00     30.07 o
   4  12  15       29.57       57.69     35.06 o
  -4  13  15        0.73        0.00     38.79 o
  -3  13  15        9.48        0.00     45.65 o
  -2  13  15       10.40        0.00     46.46 o
  -1  13  15       23.00        0.00     45.30 o
   0  13  15       38.78       51.67     58.16 o
   1  13  15      444.56      420.27     63.48 o
   2  13  15       25.56       60.84     32.40 o
   3  13  15        0.05        0.00     35.64 o
  -4  14  15       98.15      105.25     61.67 o
  -3  14  15        0.04        6.97     51.61 o
  -2  14  15      117.39       84.86     49.09 o
  -1  14  15        2.05        0.00     45.58 o
   0  14  15      775.30      719.33     75.95 o
   1  14  15       22.12       52.65     31.33 o
   2  14  15        0.81        0.00     30.73 o
   3  14  15       35.45        3.61     68.65 o
  -4  15  15       33.75        0.00     57.21 o
  -3  15  15        4.83        0.00     48.88 o
  -2  15  15       16.13        0.00     48.92 o
  -1  15  15       26.93        0.00     48.35 o
   0  15  15        8.09        0.00     46.83 o
   1  15  15       79.97      143.59     42.93 o
   2  15  15       32.40        3.87     35.19 o
   3  15  15       41.24       19.68     34.17 o
  -3  16  15       39.08        0.00     51.29 o
  -2  16  15        8.19        0.00     49.45 o
  -1  16  15      156.48       86.13     55.56 o
   0  16  15       11.21       60.41     54.83 o
   1  16  15      228.27      153.47     58.81 o
   2  16  15       38.39       76.16     33.96 o
  -2  17  15        1.04        0.00     47.33 o
  -1  17  15      122.88      154.09     58.49 o
   1  17  15        3.41        0.00     52.22 o
  -1  18  15       14.75        0.00     51.81 o
  -6   0  16      104.09      124.87     56.88 o
  -4   0  16      227.90      179.85     55.00 o
  -2   0  16     1043.75      870.32     73.24 o
   0   0  16        5.19        0.00     49.69 o
   2   0  16        2.67       74.72     51.23 o
   4   0  16        4.96       64.81     57.86 o
  -6   1  16       41.16       35.03     36.69 o
  -5   1  16       50.52       53.70     38.86 o
  -4   1  16       21.78       33.00     35.52 o
  -3   1  16        4.23        0.00     31.54 o
  -2   1  16      113.33      137.46     32.67 o
  -1   1  16      674.04      641.96     52.32 o
   0   1  16      416.68      474.00     68.63 o
   1   1  16       47.56        6.46     34.09 o
   2   1  16      123.22      169.64     31.59 o
   3   1  16       10.54       75.71     25.98 o
   4   1  16       70.10       91.19     28.02 o
   5   1  16        2.62       71.60     32.99 o
  -6   2  16       73.08       97.51     44.27 o
  -5   2  16       18.84       15.39     31.30 o
  -4   2  16       12.14        0.00     28.56 o
  -3   2  16      346.99      307.09     35.72 o
  -2   2  16       21.90        0.00     27.48 o
  -1   2  16        8.38       18.60     35.82 o
   0   2  16       11.60        0.00     35.44 o
   1   2  16        1.79       37.71     36.63 o
   2   2  16      456.72      454.34     33.39 o
   3   2  16       50.79       67.80     25.86 o
   4   2  16      128.06      221.26     44.56 o
   5   2  16        3.57       57.13     32.54 o
  -6   3  16        0.36        0.00     47.11 o
  -5   3  16       55.04       48.82     31.75 o
  -4   3  16        2.05       21.17     29.84 o
  -3   3  16      222.51      256.26     34.42 o
  -2   3  16       67.00       67.65     30.23 o
  -1   3  16        9.83       17.37     34.66 o
   0   3  16        3.82       17.43     57.94 o
   1   3  16        8.56        0.00     34.51 o
   2   3  16        7.67       35.84     27.51 o
   3   3  16       25.45        7.43     24.40 o
   4   3  16       48.46       51.74     27.56 o
   5   3  16       23.53      101.66     45.86 o
  -6   4  16       25.29        6.64     53.43 o
  -5   4  16      114.60       92.30     61.36 o
  -4   4  16       37.46        0.00     29.65 o
  -3   4  16        4.40        0.00     27.43 o
  -2   4  16      103.80      145.50     31.75 o
  -1   4  16      162.33      113.71     38.13 o
   0   4  16       80.23       55.86     37.39 o
   1   4  16      362.63      464.95     80.75 o
   2   4  16      137.86      147.29     29.02 o
   3   4  16      208.51      196.91     29.79 o
   4   4  16       14.19       24.60     26.78 o
   5   4  16      110.06      134.10     43.25 o
  -6   5  16        1.87        0.00     41.87 o
  -5   5  16        0.11        0.95     41.52 o
  -4   5  16        5.45       14.18     41.25 o
  -3   5  16       15.38       33.19     30.19 o
  -2   5  16        5.59        2.02     28.33 o
  -1   5  16      476.84      503.48    113.83 o
   0   5  16      283.38      261.07     43.35 o
   1   5  16        7.80        5.14     35.09 o
   2   5  16      321.84      415.33     33.85 o
   3   5  16        1.86        0.00     24.46 o
   4   5  16       99.05      101.98     29.26 o
   5   5  16        3.15       39.58     27.71 o
  -6   6  16      113.54       69.61     43.53 o
  -5   6  16        0.75        7.10     63.35 o
  -4   6  16        5.15        0.00     36.87 o
  -3   6  16      214.54      235.96     36.10 o
  -2   6  16        1.85        0.00     28.38 o
  -1   6  16      503.61      455.56     48.30 o
   0   6  16      311.75      309.90     45.05 o
   1   6  16        0.43        0.00     43.88 o
   2   6  16        5.87        0.00     24.29 o
   3   6  16       11.91       31.57     26.62 o
   4   6  16        9.93       42.43     27.57 o
  -5   7  16       21.21        0.00     39.69 o
  -4   7  16        5.55        2.09     38.83 o
  -3   7  16      140.99      137.05     34.41 o
  -2   7  16        2.34        0.00     28.32 o
  -1   7  16        9.32       36.27     35.12 o
   0   7  16       75.57      118.29     38.89 o
   1   7  16       27.72       49.79     37.99 o
   2   7  16        0.01       17.98     33.50 o
   3   7  16        9.92        9.89     25.80 o
   4   7  16        2.46       26.83     26.87 o
  -5   8  16       17.33        0.00     41.58 o
  -4   8  16        0.16        0.00     55.36 o
  -3   8  16       14.91        2.28     38.57 o
  -2   8  16        0.37        0.16     27.90 o
  -1   8  16       19.43       15.28     44.02 o
   0   8  16       89.76      127.46     38.86 o
   1   8  16       22.06       23.96     36.12 o
   2   8  16        1.94        0.00     24.42 o
   3   8  16        9.10        0.00     25.66 o
   4   8  16       14.14       40.05     27.88 o
  -5   9  16      120.53      142.79     47.40 o
  -4   9  16        1.60        0.00     38.86 o
  -3   9  16       93.85       50.15     39.07 o
  -2   9  16      137.17      163.73     34.11 o
  -1   9  16      111.62      115.65     55.30 o
   0   9  16      458.70      406.57     48.29 o
   1   9  16       21.66       28.44     38.66 o
   2   9  16      116.98      209.64     53.64 o
   3   9  16        0.77        0.98     25.75 o
   4   9  16       53.04      103.57     35.20 o
  -5  10  16        6.81        0.00     41.49 o
  -4  10  16        7.45        0.00     39.22 o
  -3  10  16        6.33        0.00     37.84 o
  -2  10  16        5.49        0.00     37.26 o
  -1  10  16      174.65      202.01     40.93 o
   0  10  16      127.58      178.27     42.76 o
   1  10  16      127.66      109.61     39.55 o
   2  10  16       42.92       73.00     32.45 o
   3  10  16        2.86       28.63     26.36 o
   4  10  16       25.23        0.00     31.74 o
  -5  11  16        1.87        0.00     39.66 o
  -4  11  16        2.22        0.00     48.70 o
  -3  11  16       70.59       81.53     42.76 o
  -2  11  16       30.47        0.00     47.65 o
  -1  11  16       34.15       36.07     35.97 o
   0  11  16      211.09      291.94    108.80 o
   1  11  16      396.64      453.45     52.65 o
   2  11  16       21.67       25.77     32.66 o
   3  11  16        0.01       10.58     30.20 o
  -4  12  16       35.03        0.00     41.28 o
  -3  12  16      125.57      159.00     57.61 o
  -2  12  16       11.52        0.00     47.89 o
  -1  12  16      161.01      185.86     58.58 o
   0  12  16      121.61      274.39    117.62 o
   1  12  16       51.85       13.52     38.67 o
   2  12  16        5.65        0.00     30.02 o
   3  12  16       32.78       32.27     34.11 o
  -4  13  16       34.64        0.00     41.52 o
  -3  13  16       61.22       78.34     56.59 o
  -2  13  16       34.81        0.00     51.58 o
  -1  13  16        0.22        0.00     50.19 o
   0  13  16      107.27      214.10    103.31 o
   1  13  16        3.93        0.00     34.57 o
   2  13  16       16.20       79.60     41.66 o
   3  13  16        3.19       21.45     40.99 o
  -3  14  16        0.41        0.00     46.39 o
  -2  14  16       11.66        0.00     46.92 o
  -1  14  16       63.44       51.24     54.16 o
   0  14  16       13.56        0.00     50.93 o
   1  14  16      252.59      267.83     48.41 o
   2  14  16       44.60       82.48     58.19 o
  -3  15  16        0.06        1.40     54.98 o
  -2  15  16        0.45        0.00     44.94 o
  -1  15  16      103.97       46.19     51.65 o
   0  15  16      420.42      347.78     65.20 o
   1  15  16        1.83       94.89     60.46 o
   2  15  16        4.47        0.00     54.71 o
  -2  16  16       10.09        0.00     49.75 o
  -1  16  16        4.28        0.00     44.60 o
   0  16  16       10.58        0.00     46.38 o
  -5   0  17       82.49       31.38     52.74 o
  -3   0  17      132.69       68.51     54.79 o
  -1   0  17       42.85       17.73     45.56 o
   1   0  17       63.87       61.35     52.76 o
   3   0  17        8.61        0.00     54.62 o
  -6   1  17        2.84        0.00     34.45 o
  -5   1  17       18.60        0.00     35.74 o
  -4   1  17       24.46       10.88     36.22 o
  -3   1  17       45.42       49.39     35.07 o
  -2   1  17      355.53      368.54     38.60 o
  -1   1  17        2.71        0.00     33.45 o
   0   1  17        2.09       50.60     36.80 o
   1   1  17       44.98       42.09     37.60 o
   2   1  17        0.04       43.16     37.90 o
   3   1  17        4.87       34.91     39.71 o
   4   1  17       11.10       92.96     31.91 o
  -5   2  17       42.45       73.89     46.07 o
  -4   2  17       58.15       75.43     31.96 o
  -3   2  17      154.47      157.26     33.35 o
  -2   2  17       16.02       69.65     30.04 o
  -1   2  17      607.74      502.40     50.19 o
   0   2  17       12.37        0.00     34.45 o
   1   2  17      256.71      267.27     44.73 o
   2   2  17        0.64        0.00     37.36 o
   3   2  17        0.48       32.07     26.02 o
   4   2  17        0.01       69.30     28.45 o
  -5   3  17       16.71        0.00     31.59 o
  -4   3  17       37.98        9.21     29.25 o
  -3   3  17       97.91       94.83     32.01 o
  -2   3  17      245.39      218.34     34.67 o
  -1   3  17      153.60      214.15     67.48 o
   0   3  17      241.41      230.19     43.18 o
   1   3  17       45.04       62.49     38.45 o
   2   3  17        4.46       17.64     38.43 o
   3   3  17       52.69       47.18     26.62 o
   4   3  17       15.15       41.24     45.95 o
  -5   4  17        7.91        5.86     78.92 o
  -4   4  17        0.55       11.01     30.78 o
  -3   4  17       27.72        0.00     28.56 o
  -2   4  17      165.18      147.99     33.96 o
  -1   4  17      100.07      126.20     38.84 o
   0   4  17      139.28      129.14     40.52 o
   1   4  17        5.87        0.00     36.38 o
   2   4  17        0.15        0.00     37.01 o
   3   4  17        0.52        8.74     25.26 o
   4   4  17       20.22       60.34     33.25 o
  -5   5  17      148.56      128.06     45.27 o
  -4   5  17       34.09       26.41     31.82 o
  -3   5  17       21.43       11.67     30.09 o
  -2   5  17        7.17       27.84     40.34 o
  -1   5  17      167.07      121.28     36.67 o
   0   5  17        0.63       38.60     37.37 o
   1   5  17       58.01       84.83     40.07 o
   2   5  17      126.71      222.06     81.56 o
   3   5  17       64.46       74.75     29.10 o
   4   5  17        0.01        1.27     27.12 o
  -5   6  17       24.21       71.47     85.36 o
  -4   6  17       18.60       59.91     68.51 o
  -3   6  17        5.70        0.00     30.00 o
  -2   6  17       49.84       75.89     30.97 o
  -1   6  17      153.36      134.83     39.39 o
   0   6  17       73.28      155.26     41.52 o
   1   6  17        2.65        0.00     33.31 o
   2   6  17        5.49       17.17     36.44 o
   3   6  17       74.48       55.11     27.10 o
   4   6  17       14.01       26.72     26.98 o
  -5   7  17        1.43        0.00     40.41 o
  -4   7  17        0.26        0.00     37.83 o
  -3   7  17        2.35        0.00     30.70 o
  -2   7  17      188.73      137.67     33.21 o
  -1   7  17       16.09        0.00     34.68 o
   0   7  17        0.42        0.00     36.56 o
   1   7  17        4.53        7.52     37.07 o
   2   7  17        0.04       56.55     40.50 o
   3   7  17       60.30       88.66     28.62 o
   4   7  17        0.53       23.08     27.07 o
  -5   8  17       80.32       13.71     82.71 o
  -4   8  17        3.30        0.00     42.44 o
  -3   8  17       62.01        0.00     39.00 o
  -2   8  17       53.68       42.83     31.86 o
  -1   8  17        0.01       43.10     37.56 o
   0   8  17      103.40      120.61     61.72 o
   1   8  17       12.57       16.48     38.06 o
   2   8  17       58.23       40.27     41.46 o
   3   8  17       22.62       57.41     28.12 o
   4   8  17        0.64        0.00     27.15 o
  -5   9  17        0.03        0.00     36.62 o
  -4   9  17       16.60        0.00     37.96 o
  -3   9  17       41.88       55.74     42.18 o
  -2   9  17      114.43      133.29     58.15 o
  -1   9  17      109.07      129.89     39.40 o
   0   9  17       14.91        0.00     35.28 o
   1   9  17      129.80       90.41     41.97 o
   2   9  17        5.06       15.82     30.22 o
   3   9  17       16.70       47.03     28.18 o
  -4  10  17        2.97        0.00     38.80 o
  -3  10  17       21.91        5.34     48.45 o
  -2  10  17        8.99        2.92     50.97 o
  -1  10  17      211.67      181.05     41.78 o
   0  10  17        2.07       49.17     46.73 o
   1  10  17       15.47       29.45     39.26 o
   2  10  17       43.78       11.69     40.75 o
   3  10  17       31.25       89.71     28.98 o
  -4  11  17       54.75        0.00     41.11 o
  -3  11  17        1.65        0.00     37.47 o
  -2  11  17        0.44       73.94     54.39 o
  -1  11  17       21.15       13.69     86.96 o
   0  11  17       86.71      119.92     39.11 o
   1  11  17      220.34      212.12     46.67 o
   2  11  17       14.12        0.00     30.83 o
   3  11  17        1.92       35.22     41.79 o
  -4  12  17        2.86        0.00     43.64 o
  -3  12  17        1.45        0.00     46.93 o
  -2  12  17        7.85        0.00     53.69 o
  -1  12  17        5.17        0.00     50.57 o
   0  12  17       43.69        7.76     49.50 o
   1  12  17       58.00       83.93     46.79 o
   2  12  17      158.72      131.77     36.68 o
  -3  13  17        0.01       17.51     54.74 o
  -2  13  17      217.12       70.77     56.45 o
  -1  13  17       39.54        3.94     51.73 o
   0  13  17       57.83       79.16     50.56 o
   1  13  17      245.33      259.86     47.48 o
   2  13  17        0.29       39.79     42.00 o
  -3  14  17        7.67        0.00     53.09 o
  -2  14  17        5.34        0.00     52.73 o
  -1  14  17       12.66        0.00     45.77 o
   0  14  17       10.79        0.00     53.21 o
   1  14  17       12.57       77.85     44.72 o
  -2  15  17       16.05        0.00     49.87 o
  -1  15  17        4.98        0.00     50.96 o
   0  15  17       25.98        6.64     51.98 o
   1  15  17      100.92      134.30     63.05 o
  -4   0  18       25.79       33.45     53.67 o
  -2   0  18      218.22      152.24     61.14 o
   0   0  18        7.21        0.00     49.90 o
   2   0  18      327.82      240.43     68.54 o
   4   0  18       18.81      170.54     98.21 o
  -5   1  18       17.25        0.00     38.79 o
  -4   1  18       52.06       59.13     32.70 o
  -3   1  18       97.55      124.84     33.91 o
  -2   1  18      224.12      180.99     40.89 o
  -1   1  18        0.49        0.00     32.61 o
   0   1  18      134.11      116.48     41.67 o
   1   1  18       22.68       10.54     36.04 o
   2   1  18        1.72       40.71     39.73 o
   3   1  18       33.50      130.09     44.37 o
   4   1  18       14.09       90.00     33.20 o
  -5   2  18       56.70       61.78     46.01 o
  -4   2  18       17.38       22.78     34.08 o
  -3   2  18      126.42      136.28     34.26 o
  -2   2  18        8.93        0.00     34.55 o
  -1   2  18      101.21       91.06     39.21 o
   0   2  18        8.20        0.00     36.13 o
   1   2  18       51.83      123.84     41.37 o
   2   2  18       48.90       41.19     43.60 o
   3   2  18        4.36       30.47     29.58 o
   4   2  18       16.95       74.06     37.90 o
  -5   3  18       79.67       65.25     33.70 o
  -4   3  18        7.53       37.49     32.23 o
  -3   3  18       32.66        0.00     29.43 o
  -2   3  18       53.94       11.75     54.18 o
  -1   3  18      124.27      198.62     41.62 o
   0   3  18        0.06        0.00     32.90 o
   1   3  18      209.95      310.36     49.19 o
   2   3  18       66.57       61.27     40.79 o
   3   3  18        0.16       68.46     31.29 o
   4   3  18        0.49       24.62     27.42 o
  -5   4  18       63.51        0.00     62.20 o
  -4   4  18       26.38        0.00     30.60 o
  -3   4  18      238.69      160.92     35.08 o
  -2   4  18      182.10      169.27     41.61 o
  -1   4  18        3.35        0.00     35.29 o
   0   4  18        0.05        0.00     36.23 o
   1   4  18       26.58       14.75     37.91 o
   2   4  18       14.12       10.22     37.75 o
   3   4  18        7.21       50.57     32.42 o
   4   4  18       37.53       50.01     29.63 o
  -5   5  18        1.18        0.00     66.25 o
  -4   5  18      137.65      140.13     44.09 o
  -3   5  18        0.46        0.00     30.64 o
  -2   5  18        0.04        1.71     35.64 o
  -1   5  18      201.78      190.24     43.63 o
   0   5  18        0.85       11.77     38.28 o
   1   5  18       11.71       25.38     56.04 o
   2   5  18       70.71       20.04     39.84 o
   3   5  18      109.72      134.56     34.90 o
  -5   6  18       56.99       33.21     46.68 o
  -4   6  18        0.16        0.00     41.48 o
  -3   6  18      118.50      109.29     34.44 o
  -2   6  18        0.47        0.00     36.56 o
  -1   6  18        0.68       13.23     37.98 o
   0   6  18       85.23       65.80     40.10 o
   1   6  18       12.76       24.93     40.00 o
   2   6  18       12.96       25.87     40.15 o
   3   6  18        0.00       35.95     34.81 o
  -4   7  18       47.78       29.88     43.10 o
  -3   7  18       17.08        0.00     31.64 o
  -2   7  18      209.84      185.48     71.06 o
  -1   7  18       57.57       44.94     38.39 o
   0   7  18        3.10       17.65     38.13 o
   1   7  18      271.25      311.70     50.27 o
   2   7  18        5.81       36.37     40.44 o
   3   7  18       11.53       65.33     33.79 o
  -4   8  18        8.11       47.66     42.49 o
  -3   8  18       11.57        0.00     39.74 o
  -2   8  18      112.06      128.77     41.92 o
  -1   8  18       46.29        0.00     36.37 o
   0   8  18       66.40       68.28     52.08 o
   1   8  18       50.97      136.56     43.65 o
   2   8  18       50.89       42.91     40.20 o
   3   8  18       18.55       55.65     33.10 o
  -4   9  18       34.34       14.32     42.89 o
  -3   9  18        6.16        0.00     40.02 o
  -2   9  18       67.73       47.56     39.70 o
  -1   9  18       17.65       43.94     40.22 o
   0   9  18       58.97       70.40     41.25 o
   1   9  18      114.90      183.63     44.52 o
   2   9  18        0.14       55.43     41.29 o
   3   9  18       10.69       22.00     33.76 o
  -4  10  18        8.94        0.00     41.92 o
  -3  10  18        1.10        0.00     40.95 o
  -2  10  18        1.19       23.77     54.11 o
  -1  10  18        0.00        0.00     54.44 o
   0  10  18       77.06      114.58     46.39 o
   1  10  18      227.55      254.23     47.65 o
   2  10  18       75.83       90.43     43.76 o
  -3  11  18       51.40       35.94     44.98 o
  -2  11  18      127.51       55.83     54.24 o
  -1  11  18       49.27       74.90     59.36 o
   0  11  18       65.71      104.53     41.57 o
   1  11  18      171.45      239.73     49.84 o
   2  11  18       51.01       42.81     45.62 o
  -3  12  18       22.64        0.00     53.73 o
  -2  12  18       24.18        0.00     54.57 o
  -1  12  18      108.61       15.67     54.82 o
   0  12  18        9.54        0.00     49.53 o
   1  12  18        1.58       89.61     42.77 o
  -2  13  18        5.62        0.00     50.78 o
  -1  13  18       95.04       48.60     59.39 o
   0  13  18        7.05       19.98    101.88 o
   1  13  18       24.59       44.80    117.29 o
  -1  14  18        1.54        0.00     53.48 o
   0  14  18       78.54       40.71     56.70 o
  -3   0  19      115.57       88.46     39.43 o
  -1   0  19        3.33        0.00     49.58 o
   1   0  19       80.27      111.13     60.55 o
   3   0  19       21.22       24.56     58.87 o
  -4   1  19       41.89       37.27     50.65 o
  -3   1  19        7.68       21.16     31.20 o
  -2   1  19       28.68        0.00     38.07 o
  -1   1  19       90.36      124.62     42.92 o
   0   1  19        0.00        0.00     35.13 o
   1   1  19       13.49        0.00     51.56 o
   2   1  19        0.02       42.71     40.89 o
   3   1  19       70.81       65.62     41.18 o
  -4   2  19        0.75       31.85     32.76 o
  -3   2  19       24.76       56.24     41.43 o
  -2   2  19        6.71        0.00     36.53 o
  -1   2  19       21.09        6.16     39.43 o
   0   2  19       89.61       58.27     73.67 o
   1   2  19       77.43      116.00     43.52 o
   2   2  19       60.66      116.62     42.90 o
   3   2  19       16.27       17.15     68.47 o
  -4   3  19       11.74       31.08     32.57 o
  -3   3  19        0.14        0.00     36.91 o
  -2   3  19      260.74      256.63     47.11 o
  -1   3  19       17.32       12.90     37.70 o
   0   3  19       74.71       70.06     41.65 o
   1   3  19        2.13       36.27     40.39 o
   2   3  19        8.29       54.96     41.80 o
   3   3  19        0.97       47.66     40.43 o
  -4   4  19       38.65       13.40     33.66 o
  -3   4  19        1.02        0.00     36.11 o
  -2   4  19      172.07      114.02     42.46 o
  -1   4  19      159.86      187.43     43.63 o
   0   4  19       42.17       77.19     63.11 o
   1   4  19        8.18        0.00     36.25 o
   2   4  19       68.40       57.35     41.51 o
   3   4  19       26.27       41.35     38.71 o
  -4   5  19       35.55       12.30     45.44 o
  -3   5  19        8.07        4.14     33.02 o
  -2   5  19       71.63       89.99     40.60 o
  -1   5  19       29.73       21.49     39.30 o
   0   5  19       45.58       25.97     41.24 o
   1   5  19        0.45       18.71     39.51 o
   2   5  19        0.33        4.84     36.74 o
   3   5  19        4.74       55.59     40.26 o
  -4   6  19       57.43        0.00     41.32 o
  -3   6  19       83.20       50.61     35.15 o
  -2   6  19       65.99      114.37     39.94 o
  -1   6  19       71.41       42.97     55.32 o
   0   6  19      246.09      273.44     68.92 o
   1   6  19        0.78       40.01     41.29 o
   2   6  19       28.52       27.28     39.46 o
   3   6  19        2.20       54.91     41.20 o
  -4   7  19        2.83        0.00     40.39 o
  -3   7  19       41.19       17.36     32.83 o
  -2   7  19      188.37      123.75     42.35 o
  -1   7  19      151.33      184.43     58.38 o
   0   7  19      144.32      207.40     45.59 o
   1   7  19       12.89      112.95     42.24 o
   2   7  19       42.55       22.20     49.69 o
  -3   8  19       77.28       31.08     42.35 o
  -2   8  19        0.82       25.24     38.74 o
  -1   8  19       33.14       46.69     57.43 o
   0   8  19        1.59       45.62     41.15 o
   1   8  19        6.01       72.61     41.02 o
   2   8  19        8.36        0.00     98.69 o
  -3   9  19       45.39        0.00     84.72 o
  -2   9  19        3.40       10.90     39.89 o
  -1   9  19       28.66        0.00     70.30 o
   0   9  19       86.77       84.76     70.70 o
   1   9  19      179.43      192.50     46.61 o
   2   9  19       32.64       51.55     43.20 o
  -3  10  19       68.40       27.92     44.82 o
  -2  10  19       37.82      122.70     60.12 o
  -1  10  19        5.09       20.65    105.72 o
   0  10  19        3.91       42.50     59.30 o
   1  10  19        9.85       42.23     41.31 o
  -2  11  19        1.95        0.00     55.25 o
  -1  11  19        6.07       22.71     36.48 o
   0  11  19       32.79       81.01     88.14 o
   1  11  19      307.00      397.55     56.12 o
  -1  12  19       18.01        0.00     54.63 o
   0  12  19       77.86       94.77    161.61 o
  -4   0  20      220.38      339.95    109.44 o
  -2   0  20        0.82       31.59     57.29 o
   0   0  20      158.05      185.88     62.24 o
   2   0  20       96.93      162.77     65.34 o
  -4   1  20       42.27       31.08     42.51 o
  -3   1  20        3.97        0.00     39.33 o
  -2   1  20       19.20        0.00     38.29 o
  -1   1  20        8.48       17.93     38.48 o
   0   1  20       39.20        1.69     40.91 o
   1   1  20       25.57       41.64     41.43 o
   2   1  20        0.80        7.35     39.24 o
  -4   2  20      140.92      129.05     47.20 o
  -3   2  20       14.75       60.82     92.97 o
  -2   2  20       33.20        0.00     49.21 o
  -1   2  20       36.16       62.96     41.20 o
   0   2  20       19.46        0.00     37.25 o
   1   2  20       31.20        9.44     40.88 o
   2   2  20        3.54        0.00     39.04 o
  -3   3  20        5.35        0.00     38.78 o
  -2   3  20       21.94        5.55     39.55 o
  -1   3  20        3.51       69.58     41.35 o
   0   3  20       95.57      186.23     46.00 o
   1   3  20       16.87       60.40     48.60 o
   2   3  20       12.23       13.02     45.24 o
  -3   4  20       49.68       39.43     42.40 o
  -2   4  20        9.25        0.00     38.18 o
  -1   4  20        5.19        0.00     39.14 o
   0   4  20      128.08      194.63     55.53 o
   1   4  20        0.10       20.03     40.28 o
   2   4  20        8.58       27.64     40.69 o
  -3   5  20        2.62        6.66     65.26 o
  -2   5  20       13.15        3.55     39.25 o
  -1   5  20      149.66      142.10     45.52 o
   0   5  20       49.68      133.08     48.66 o
   1   5  20       29.16        0.00     40.06 o
   2   5  20       16.60        7.27     41.02 o
  -3   6  20        7.28        0.00     65.55 o
  -2   6  20       93.22       89.05     43.43 o
  -1   6  20        2.52       12.07     40.29 o
   0   6  20       22.78       52.75     53.01 o
   1   6  20        4.02       82.60     58.50 o
   2   6  20        2.08       17.21     43.26 o
  -3   7  20        0.02        0.00     41.00 o
  -2   7  20        0.13        0.00     55.60 o
  -1   7  20       43.27       71.90     41.91 o
   0   7  20        3.68       42.43     41.73 o
   1   7  20      174.92      326.61     55.98 o
  -2   8  20       66.60       83.62     91.56 o
  -1   8  20       11.63        0.00     99.27 o
   0   8  20        8.01       10.27     40.25 o
   1   8  20       61.37       25.52     42.27 o
  -2   9  20        4.00        1.08     66.40 o
  -1   9  20       10.32       13.15     38.99 o
   0   9  20        4.04       11.26    112.15 o
  -3   0  21       50.86       11.62     61.43 o
  -1   0  21       12.85        0.00     57.74 o
   1   0  21       11.12       62.28     59.94 o
  -3   1  21       10.38        0.00     48.15 o
  -2   1  21        2.72        0.00     48.36 o
  -1   1  21        0.42       12.72     39.61 o
   0   1  21       32.41       40.98     41.16 o
   1   1  21       25.68       60.02     48.54 o
  -2   2  21       15.02        8.27     92.77 o
  -1   2  21        1.62        0.00     39.63 o
   0   2  21       11.08       53.49     46.04 o
   1   2  21       17.41        5.52     42.14 o
  -2   3  21        1.06        0.00     39.46 o
  -1   3  21       60.72       12.36     42.32 o
   0   3  21       72.94      131.61     47.66 o
   1   3  21        6.18       52.93     43.77 o
  -2   4  21       22.67       49.95     48.67 o
  -1   4  21       22.45       25.93     41.95 o
   0   4  21       19.25       38.71     43.59 o
   1   4  21       48.02       20.60     42.69 o
  -2   5  21        3.55       16.43     42.30 o
  -1   5  21        0.27        0.00     50.38 o
   0   5  21      207.29      201.75     49.47 o
  -1   6  21       29.25      114.93     57.26 o
   0   6  21       62.05       83.55     46.27 o
 
